# Supplementary material for: Introgression of wild barley alleles improves seedlings salinity tolerance in the nested association mapping HEB‐400 population
Source: Plant Genome. 2026 Mar 15;19(1):e70217. doi: 10.1002/tpg2.70217 (PMC12989094; doi:10.1002/tpg2.70217)
Supplement: Supplementary file 2 — Table S1. Summary statistics and ANOVA of seedling growth traits of HEB‐400 BC1S3 genotypes selected from the multi‐parental barley NAM population Halle Exotic Barley (HEB‐25) and evaluated under control and sea water stress conditions. Table S2. Seedling growth parameters means for HEB‐400 genotypes and Barke under control and sea‐water stress conditions. Table S3. Seedling growth parameters means for the 25 HEB families and Barke under control and sea‐water stress conditions. Table S4. Pairwise multiple‐comparison analysis (LSD test) for key salinity‐responsive traits in the HEB‐400 population and the recurrent parent Barke. For each trait, the elite genotype Barke is highlighted in red. The ranking reflects the relative tolerance of genotypes for each trait. Table S5. Significant markers and their associated candidate genes, LOD slcores, effect estimates and PVE values for seedling growth traits under seawater salinity stress in the HEB‐400 Panel. Multi‐trait QTLs are highlighted in green. [file TPG2-19-e70217-s002.xlsx]

## Sheet: Table S1
Table S1. Summary statistics and ANOVA of seedling growth traits of 400 BC1S3 lines selected from the multi-parental barley NAM population Halle Exotic Barley (HEB-25) and evaluated under control and sea water stress conditions
Traits	Control (C)								40% Sea water (S)									Tolerance index (TI)
	mean	min.	max.	variance	median	CV%	s.d		mean	min.	max.	variance	median	CV%	s.d		Stress Effect (%)	mean	min.	max.	variance	median	CV%	s.d
Ger%	89.72	25	100	166.3	87.5	14.37	12.9		89.19	37.5	100	159.4	87.5	14.15	12.62		ns
CL	3.84	1.5	7.9	0.42	3.7	16.92	0.65		3.26	0.3	5.5	0.53	3.3	22.3	0.73		-15.1	0.87	0.08	2	0.05	0.88	25.08	0.22
SL	15.59	3	23.4	8.13	4.55	18.28	2.85		4.76	0.3	11.7	2.99	4.6	36.37	1.73		-69.4	0.31	0.02	1.43	0.02	0.3	41.72	0.13
RL	17.48	3	27.1	13.77	17.99	21.24	3.71		5.52	0.3	11.2	2.56	5.5	28.98	1.6		-68.42	0.33	0.01	1.6	0.02	0.31	39.64	0.13
RSR	1.13	0.38	1.87	0.05	1.13	18.89	0.21		1.26	0.13	5.64	0.21	1.18	36.66	0.46		ns	1140	0.1	5.41	0.21	1.05	40.15	0.46
FW	0.35	0.09	0.8	0.01	0.35	21.94	0.08		0.15	0.153	0.24	0	0.15	18.15	0.03		-57.14	0.47	0.13	1.67	0.03	0.44	34.33	0.16
DW	0.04	0.01	0.07	0	0.04	19.15	0.01		0.04	0.014	0.06	0	0.04	17.51	0.01		ns	1021	0.44	3.46	0.07	1	25.55	0.26
DW/FW	0.11	0.02	0.26	0	0.11	17.72	0.02		0.24	0.124	0.6	0	0.24	20.2	0.05		118.18	2256	0.81	14.4	0.36	2.19	26.55	0.6
WCP	88.95	73.75	98.12	3.84	89.29	2201	1958		75.62	40	87.65	24.24	76.36	6.51	0.12		-14.99	0.85	0.44	1.07	0	0.86	6.57	0.06
CL: Coleoptile lenght (cm); SL: shoot length (cm); RL: root length (cm); RSR: root shoot ratio; Ger%: germination percent; FW: fresh weight (g); DW: dry weight (g): WCP: water content percent; DW/FW-R: DW/FW ratio; TI: tolerance index; S: salinity (seawater); C: control
Traits	Treatment (T)	Family (F)	Genotype (G)	T × G	T × F	l.s.d T	l.s.d F	l.s.d G	l.s.d T × G	l.s.d T × F	H2 control/stress		Traits	Family	Genotype	l.s.d Family	l.s.d Genotype	H 2
CL	273.83*	9,37**	0,828**	0,662**	8,531**	0.372	0.4729	0.3726	0.527	0.668	0.917/0.775		CL_TI	29,51**	4.22**	0.1405	0.1955	0.814
SL	93855**	66,79**	12,28**	9,758**	28,39**	0.633	1.973	1.339	1.894	2.791	0.791/0.833		SL_TI	0,0899**	0,0392**	0.0866	0.1205	0.823
RL	114346**	78,56**	21,38**	14,14**	43,96**	0.924	2.063	1.663	2.352	2.918	0.828/0.831		RL_TI	0,072**	0,0363**	0.0965	0.1343	0.775
RSR	12.04 ns	2,337**	0,259**	0,225**	0,810**	0.134	0.205	0.226	0.321	0.291	0.868/0.819		RSR_TI	1,510**	0,4168**	0.3255	0.4529	0.787
Ger%	253.12ns	3726,4ns	645,51ns	386,79ns	591,78ns						0.835/0.826		FW_TI	0,136**	0,060**	0.1096	0.1525	0.823
FW	29.19**	0,341**	0,0075**	0,0068**	0,0229**	0.0177	0.0267	0.0354	0.05	0.0378	0.846/0.866		DW_TI	0,276**	0,123**	0.1063	0.1478	0.69
DW	0.00017ns	0,00074**	0,0001**	0,00007**	0,00017**	0.0018	0.0035	0.0047	0.005	0.0066	0.845/0.760		DW/FW_TI	1,607**	0,690**	0.4668	0.6494	0.729
DW/FW	14.18**	0,0096**	0,00367**	0,0028**	0,0073**	0.0056	0.0215	0.0236	0.0333	0.0304	0.826/ 0.841		WCP_TI	0,0183**	0,0070**	0.0379	0.0527	0.826
WCP	141987**	96,18**	36,79**	28,33**	73,06**	0.56	2.149	2.356	3.332	3.039	0.826/0.841		d.f	25	399	Total d.f= 1599
d.f	1	25	399	399	25	Total d.f= 3199							H2: broad-sense heritability control/stress
H2: broad-sense heritability control/stress													**indicate significance P<0.001; * P<0.05; ns (no significative). d.f= degree of freedom; L.S.D=Least significant differences of means (5% level)
**indicate significance P<0.001; * P<0.05; ns (no significative). d.f= degree of freedom; L.S.D=Least significant differences of means (5% level)

## Sheet: Table S2.
Table S2. Seedling growth parameters means for 400 HEB-25 genotypes and Barke under control and sea-water stress conditions
CL: Coleoptile lenght (cm); SL: shoot length (cm); RL: root length (cm); R/S-R: root shoot ratio; Ger%: germination percent; FW: fresh weight (g); DW: dry weight (g): WCP: water content percent; DW/FW-R: DW/FW ratio; TI: tolerance index; S: salinity (seawater); C: control
	Control									40% Sea water stress									Tolerance Index
ID	CL_C	SL_C	RL_C	RSR_C	Ger%_C	FW_C	DW_C	WCP-C	DW/FW-C	CL_S	SL_S	RL_S	RSR_S	Ger%_S	FW_S	DW_S	WCP-S	DW/FW-S	FW_TI	DW_TI	WCP_TI	DW/FW_TI	CL_TI	SL_TI	RL_TI	RSR_TI	Ger%_TI
BARKE	3.8375	13.1625	14.5375	1.10454	100	0.3275	0.037	0.887	0.112977	3.4125	4.775	3.925	0.823053	87.5	0.155	0.035	77.4	0.225806	0.473282	0.945946	0.872	2	0.889251	0.362773	0.269991	0.745158	0.875
HEB_01_005	3.18571	15.0036	21.1786	1.41428	100	0.36	0.0383333	89.3519	0.106085	3.43438	4.41875	4.58437	1.06907	100	0.166667	0.0393333	76.4	0.23695	0.462963	1.02609	0.855047	2.23359	1.08177	0.292239	0.215971	0.757046	1
HEB_01_013	3.95	17.9821	17.9143	0.998925	100	0.406667	0.051	87.459	0.12622	3.0375	3.15417	4.51667	1.51819	87.5	0.17	0.0426667	74.902	0.255003	0.418033	0.836601	0.856424	2.02031	0.759675	0.175097	0.253458	1.53275	0.875
HEB_01_023	3.77857	17.1929	20.6286	1.20768	87.5	0.423333	0.0453333	89.2913	0.106721	3.80625	5.7	6.39375	1.13652	100	0.163333	0.0393333	75.9184	0.240741	0.385827	0.867647	0.850232	2.2558	1.00784	0.328414	0.309691	0.942723	1.14286
HEB_01_032	3.48571	17.6607	19.1357	1.08802	87.5	0.413333	0.048	88.3871	0.115507	3.81786	5.07143	6.26071	1.30001	87.5	0.18	0.045	75	0.24953	0.435484	0.9375	0.84854	2.1603	1.09795	0.283531	0.329894	1.02974	1
HEB_01_033	4.04688	15.9469	16.3781	1.03063	100	0.376667	0.0443333	88.2301	0.116437	3.90833	5.04583	4.8375	1.03099	87.5	0.22	0.052	76.3636	0.236025	0.584071	1.17293	0.865506	2.02706	0.964485	0.312302	0.296901	0.988043	0.875
HEB_01_042	3.65313	16.6906	19.2906	1.1564	100	0.366667	0.042	88.5455	0.114779	3.73125	5.38125	6.54063	1.22176	100	0.186667	0.0446667	76.0714	0.239815	0.509091	1.06349	0.859123	2.08936	1.01972	0.321089	0.338862	1.0572	1
HEB_01_053	3.63214	14.5964	19.7036	1.35279	100	0.32	0.031	90.3125	0.0973684	3.8125	4.12188	4.30312	1.0469	100	0.143333	0.0373333	73.9535	0.261538	0.447917	1.2043	0.818862	2.68607	1.04928	0.281338	0.218849	0.777235	1
HEB_01_074	4.06071	17.8857	19.5321	1.0954	100	0.4	0.048	88	0.120802	4.53571	6.00714	5.98214	1.0089	100	0.213333	0.0486667	77.1875	0.226978	0.533333	1.01389	0.877131	1.87893	1.12133	0.332809	0.306615	0.922094	1
HEB_01_080	4	17.65	19.2893	1.09707	100	0.383333	0.0373333	90.2609	0.0984059	4.0875	5.12812	4.80625	0.980554	100	0.173333	0.039	77.5	0.226264	0.452174	1.04464	0.858622	2.29929	1.01613	0.287751	0.249269	0.892769	1
HEB_01_087	4.29643	18.4714	19.6679	1.06811	100	0.34	0.0356667	89.5098	0.104583	3.90714	5.77857	6.02143	1.0811	100	0.153333	0.0423333	72.3913	0.279248	0.45098	1.18692	0.808753	2.6701	0.906776	0.309818	0.306137	1.0058	1
HEB_01_093	4.00417	12.8917	12.0458	0.93277	87.5	0.316667	0.0433333	86.3158	0.136759	3.52083	3.52083	5.58333	1.59375	87.5	0.143333	0.0396667	72.3256	0.27746	0.452632	0.915385	0.837918	2.02882	0.881896	0.272847	0.468123	1.72576	1
HEB_01_096	3.29643	16.0143	20.9	1.30456	100	0.4	0.0433333	89.1667	0.109161	3.48929	5.07857	7.26429	1.46407	87.5	0.206667	0.043	79.1935	0.208519	0.516667	0.992308	0.888152	1.91019	1.05276	0.316256	0.350786	1.13419	0.875
HEB_01_103	3.87143	15.8357	19.1036	1.2053	100	0.38	0.042	88.9474	0.110608	2.90357	3.22143	4.25	1.38857	100	0.146667	0.041	72.0455	0.282009	0.385965	0.97619	0.809978	2.54962	0.752023	0.20216	0.224576	1.1637	1
HEB_01_104	3.89062	16.1937	19.25	1.18838	100	0.426667	0.045	89.4531	0.105519	3.3125	4.39167	4.4875	1.06065	87.5	0.16	0.042	73.75	0.263382	0.375	0.933333	0.824454	2.49605	0.846393	0.269887	0.233343	0.889533	0.875
HEB_01_112	3.92143	16.1964	20.3357	1.26031	100	0.436667	0.0486667	88.855	0.111573	3.56786	4.25714	5.71071	1.34786	100	0.146667	0.033	77.5	0.225079	0.335878	0.678082	0.872208	2.01732	0.911832	0.262635	0.284122	1.10071	1
HEB_01_132	3.56667	17.8667	23.4333	1.30767	75	0.406667	0.0506667	87.541	0.124628	3.37083	5.40833	6.12917	1.13703	100	0.176667	0.0376667	78.6792	0.212281	0.434426	0.743421	0.89877	1.70332	0.945223	0.303315	0.266801	0.877458	1.33333
HEB_01_140	3.60625	15.9	21.0562	1.32689	100	0.403333	0.0433333	89.2562	0.107248	3.19167	3.83333	4.7875	1.29759	87.5	0.206667	0.042	79.6774	0.203437	0.512397	0.969231	0.892682	1.89688	0.88929	0.242977	0.226324	0.992913	0.875
HEB_01_328	3.6875	16.5531	19.1281	1.1539	100	0.343333	0.038	88.932	0.110633	4.125	4.66786	5.53929	1.23263	100	0.186667	0.0396667	78.75	0.213819	0.543689	1.04386	0.885508	1.93268	1.11863	0.280311	0.293138	1.08478	1
HEB_02_009	3.69375	17.9844	18.7656	1.04466	100	0.376667	0.0396667	89.469	0.105388	3.91786	4.91786	5.19286	1.06737	100	0.18	0.0426667	76.2963	0.236716	0.477876	1.07563	0.852768	2.24614	1.06606	0.273801	0.276656	1.02496	1
HEB_02_016	3.76429	17.4107	19.5893	1.13511	100	0.4	0.0423333	89.4167	0.1054	3.56786	5.40714	5.675	1.07573	100	0.166667	0.033	80.2	0.196819	0.416667	0.779528	0.896925	1.86735	0.952334	0.308284	0.289792	0.943947	1
HEB_02_040	3.26786	11.1357	15.7393	1.41174	100	0.293333	0.0373333	87.2727	0.127758	3.4375	4.9625	6.11875	1.25126	100	0.16	0.04	75	0.249191	0.545455	1.07143	0.859375	1.9505	1.07141	0.440597	0.386355	0.888469	1
HEB_02_058	3.35833	14.5375	17.225	1.18308	87.5	0.33	0.0326667	90.101	0.100977	3.1	3.1	4.80833	1.54965	75	0.176667	0.0396667	77.5472	0.225284	0.535354	1.21429	0.860669	2.23104	0.928923	0.213985	0.281776	1.31469	0.857143
HEB_02_063	3.57917	14.7333	17.3958	1.1808	100	0.336667	0.0346667	89.703	0.103901	4.24286	7.10357	6.925	0.978238	100	0.193333	0.035	81.8966	0.181287	0.574257	1.00962	0.912975	1.7448	1.18827	0.484815	0.400873	0.828945	1
HEB_02_064	3.515	16.945	21.2	1.25655	87.5	0.37	0.0373333	89.9099	0.101276	3.27083	3.61667	3.94583	1.16777	87.5	0.143333	0.0383333	73.2558	0.272549	0.387387	1.02679	0.814769	2.69115	0.922083	0.210919	0.1865	0.920763	1
HEB_02_071	3.50312	15.1719	21.6281	1.43262	100	0.366667	0.0366667	90	0.100755	3.63929	4.12857	4.725	1.15351	100	0.176667	0.0386667	78.1132	0.21939	0.481818	1.05455	0.867925	2.17746	1.04072	0.274393	0.21942	0.816674	1
HEB_02_086	3.95312	16.4094	19.8656	1.21599	100	0.373333	0.043	88.4821	0.115185	3.87857	4.58214	4.10714	0.939924	100	0.163333	0.041	74.898	0.251852	0.4375	0.953488	0.846475	2.1865	0.980715	0.279727	0.206065	0.774715	1
HEB_02_088	3.51875	15.8062	17.7094	1.1218	100	0.356667	0.0413333	88.4112	0.11608	3.59286	5.48571	4.85714	0.904015	100	0.163333	0.0373333	77.1429	0.228758	0.457944	0.903226	0.872546	1.9707	1.02226	0.346645	0.274239	0.809268	1
HEB_02_093	3.94	14.43	15.91	1.09802	62.5	0.303333	0.0393333	87.033	0.127926	3.34	4.12	4.35	1.15909	62.5	0.146667	0.035	76.1364	0.242761	0.483516	0.889831	0.874799	1.89766	0.855255	0.285003	0.286468	1.14959	1
HEB_02_106	3.95312	16.2219	14.7875	0.911724	100	0.326667	0.0383333	88.2653	0.117254	3.20417	4.26667	4.33333	1.03918	75	0.17	0.0483333	71.5686	0.284314	0.520408	1.26087	0.810835	2.42477	0.814384	0.263423	0.293367	1.13156	0.75
HEB_02_115	3.98571	16.7107	15.55	0.931199	100	0.403333	0.0486667	87.9339	0.120575	3.73333	4.3625	4.6125	1.0654	87.5	0.17	0.046	72.9412	0.271895	0.421488	0.945205	0.8295	2.25498	0.933227	0.261013	0.297515	1.14242	0.875
HEB_02_122	3.8125	16.175	22.5719	1.39449	100	0.426667	0.0406667	90.4688	0.0956522	4.42857	6.775	7.74643	1.15283	100	0.206667	0.0466667	77.4194	0.225794	0.484375	1.14754	0.855758	2.36057	1.16542	0.41857	0.346184	0.827841	1
HEB_02_127	4.19375	19.5531	22.3562	1.14655	100	0.453333	0.048	89.4118	0.106116	4.23214	5.84286	6.59286	1.14666	100	0.16	0.0406667	74.5833	0.253636	0.352941	0.847222	0.834156	2.39017	1.01023	0.297432	0.295641	0.99821	1
HEB_02_136	3.82143	16.425	18.8643	1.15152	100	0.363333	0.0393333	89.1743	0.108889	3.81	4.14	4.48	1.08471	75	0.156667	0.0463333	70.4255	0.298718	0.431193	1.17797	0.789751	2.74333	0.998808	0.253289	0.248998	0.965962	0.75
HEB_02_138	3.685	13.685	19.055	1.39931	87.5	0.27	0.0293333	89.1358	0.108744	4.04643	5.67857	7.3	1.30625	100	0.173333	0.0353333	79.6154	0.207992	0.641975	1.20455	0.893192	1.91268	1.10401	0.412041	0.383883	0.934835	1.14286
HEB_03_025	4.05938	18.0656	19.2656	1.0677	100	0.426667	0.044	89.6875	0.10503	3	3	4.18	1.42933	75	0.14	0.0473333	66.1905	0.338864	0.328125	1.07576	0.738012	3.22636	0.73205	0.164617	0.216976	1.33692	0.75
HEB_03_036	4.22857	19.325	19.975	1.04369	100	0.416667	0.0446667	89.28	0.107302	4	6.935	6.54	0.967756	75	0.183333	0.04	78.1818	0.218531	0.44	0.895522	0.875692	2.0366	0.945523	0.358999	0.331222	0.956105	0.75
HEB_03_039	4.00833	18.7958	18.6167	0.992276	75	0.45	0.0496667	88.963	0.110499	3.42857	3.42857	4.51429	1.31493	87.5	0.133333	0.0393333	70.5	0.295635	0.296296	0.791946	0.792465	2.67546	0.854912	0.18245	0.242453	1.3293	1.16667
HEB_03_040	3.89286	16.4857	19.6964	1.19316	87.5	0.366667	0.037	89.9091	0.100926	3.79286	5.18929	5.84643	1.15181	87.5	0.146667	0.0343333	76.5909	0.234127	0.4	0.927928	0.851871	2.31979	0.981073	0.319457	0.302674	0.970685	1
HEB_03_045	3.60714	13.6393	12.5321	0.900565	100	0.236667	0.0353333	85.0704	0.150476	4.09167	5.67917	5.64167	1.02068	75	0.186667	0.0406667	78.2143	0.218129	0.788732	1.15094	0.919406	1.44959	1.13743	0.42937	0.480296	1.1416	0.75
HEB_03_052	3.45	14.1	19.6857	1.40508	87.5	0.32	0.0333333	89.5833	0.104225	3.5375	3.9125	5.08125	1.30183	50	0.16	0.0426667	73.3333	0.26746	0.5	1.28	0.818605	2.56619	1.02622	0.276288	0.255883	0.926082	0.571429
HEB_03_057	3.47857	11.425	10.1429	0.89299	100	0.283333	0.0376667	86.7059	0.132434	2.55	2.58	3.53	1.41357	62.5	0.146667	0.0465	68.2955	0.320714	0.517647	1.23451	0.787668	2.42169	0.728981	0.224979	0.349776	1.57861	0.625
HEB_03_062	3.91786	15.0036	19.0571	1.2739	100	0.37	0.046	87.5676	0.123589	3.17857	4.75714	5.39643	1.14083	87.5	0.18	0.035	80.5556	0.206667	0.486486	0.76087	0.919925	1.67222	0.812349	0.318575	0.284466	0.918491	0.875
HEB_03_064	3.925	15.4518	20.3893	1.31953	87.5	0.386667	0.0416667	89.2241	0.107952	3.82857	5.00714	5.975	1.20023	87.5	0.15	0.0353333	76.4444	0.237179	0.387931	0.848	0.856769	2.19709	0.974743	0.322641	0.293496	0.913925	1
HEB_03_065	3.62143	15.1786	21.525	1.41939	87.5	0.363333	0.0393333	89.1743	0.109004	2.25714	2.77143	5.13571	1.92405	100	0.13	0.038	70.7692	0.305185	0.357798	0.966102	0.793606	2.79977	0.619786	0.181532	0.240483	1.35043	1.14286
HEB_03_077	3.33125	10.3875	12.2	1.17083	62.5	0.2	0.0283333	85.8333	0.143968	3.92917	5.55417	6.7625	1.22978	75	0.183333	0.039	78.7273	0.213769	0.916667	1.37647	0.917211	1.48483	1.18369	0.539019	0.574474	1.05496	1.2
HEB_03_085	3.76667	14.9542	19.0792	1.29545	100	0.343333	0.0433333	87.3786	0.128102	3.82	5.02	7.49	1.53396	87.5	0.163333	0.0383333	76.5306	0.234681	0.475728	0.884615	0.87585	1.83198	1.01588	0.342661	0.394617	1.24153	0.875
HEB_03_111	3.6875	14.5542	20.6	1.41665	87.5	0.373333	0.0383333	89.7321	0.103069	4.24583	6.4625	6.54167	1.01391	87.5	0.19	0.039	79.4737	0.20537	0.508929	1.01739	0.885677	1.99256	1.15196	0.442264	0.323148	0.727798	1
HEB_03_139	3.67	14.95	21.685	1.44993	62.5	0.363333	0.0376667	89.633	0.10499	3.425	4.525	8.25417	1.83238	87.5	0.156667	0.038	75.7447	0.244339	0.431193	1.00885	0.845053	2.32727	0.933586	0.301632	0.383161	1.26749	1.4
HEB_03_149	3.59583	14.3458	20.475	1.42893	100	0.313333	0.0343333	89.0426	0.109514	3.56667	5.75	7.99583	1.39538	75	0.163333	0.0363333	77.7551	0.222092	0.521277	1.05825	0.873235	2.02798	0.992296	0.401524	0.388556	0.979982	0.75
HEB_03_156	4.03125	15.3688	22.7219	1.4938	100	0.32	0.0386667	87.9167	0.123549	3.85833	5.3	6.6375	1.285	87.5	0.15	0.0323333	78.4444	0.216389	0.46875	0.836207	0.892259	1.75144	0.966219	0.351006	0.293139	0.889959	0.875
HEB_03_172	3.94062	14.575	16.8438	1.16804	100	0.42	0.046	89.0476	0.109699	3.07143	3.36429	3.72857	1.07079	87.5	0.15	0.043	71.3333	0.282143	0.357143	0.934783	0.80107	2.57196	0.771689	0.229568	0.222731	0.946425	0.875
HEB_04_001	4.20417	18.0083	23.2167	1.29118	100	0.353333	0.0356667	89.9057	0.100705	4.04167	5.05833	5.1625	1.03498	87.5	0.153333	0.038	75.2174	0.249851	0.433962	1.06542	0.836626	2.48101	0.960876	0.280356	0.223729	0.801599	0.875
HEB_04_005	3.71875	16.4813	16.9844	1.02677	100	0.24	0.0323333	86.5278	0.134744	3.3875	4.60417	5.425	1.20013	100	0.173333	0.0413333	76.1538	0.235867	0.722222	1.27835	0.880109	1.75049	0.912159	0.281367	0.324814	1.16828	1
HEB_04_006	3.49167	13.55	18.9292	1.42834	75	0.286667	0.0376667	86.8605	0.138527	2.65833	2.65833	5.1875	1.97892	75	0.143333	0.0446667	68.8372	0.313164	0.5	1.18584	0.792503	2.26068	0.758184	0.199053	0.276039	1.38578	1
HEB_04_069	3.1625	8.79583	7.86667	0.906556	87.5	0.176667	0.0343333	80.566	0.194737	3.08333	3.52083	3.275	0.948214	100	0.146667	0.0453333	69.0909	0.308571	0.830189	1.32039	0.857569	1.58456	0.975794	0.406146	0.421449	1.08373	1.14286
HEB_04_070	3.45	18.0469	22.9531	1.28042	100	0.34	0.0426667	87.451	0.126696	2.81071	4.775	6.24643	1.31	100	0.13	0.0316667	75.641	0.240537	0.382353	0.742188	0.864953	1.89855	0.818238	0.266961	0.273248	1.02729	1
HEB_04_074	4.49687	20.9781	20.5969	0.984286	100	0.47	0.046	90.2128	0.0978711	3.55	5.29286	8.42857	1.69652	100	0.176667	0.0423333	76.0377	0.244949	0.375887	0.92029	0.842871	2.50277	0.787819	0.251884	0.40796	1.73769	1
HEB_04_075	4.06667	17.5417	16.0958	0.934228	87.5	0.416667	0.0446667	89.28	0.107514	1.915	1.915	4.56	2.43954	75	0.15	0.051	66	0.337981	0.36	1.14179	0.739247	3.14361	0.471316	0.110876	0.288472	2.73078	0.857143
HEB_04_087	3.9875	18.8542	20.075	1.07044	100	0.403333	0.0396667	90.1653	0.0979156	3.33333	5.2	5.89167	1.29089	87.5	0.16	0.0315	80.3125	0.196275	0.396694	0.794118	0.890725	2.00453	0.84715	0.281798	0.292135	1.22087	0.875
HEB_04_108	3.475	15.7656	19.1938	1.21802	100	0.343333	0.0363333	89.4175	0.106061	4.00833	7.65833	5.48333	0.72055	100	0.196667	0.0403333	79.4915	0.205134	0.572816	1.11009	0.888993	1.93412	1.15635	0.485302	0.287226	0.59177	1
HEB_04_112	4.1	17.1562	17.1438	1.0025	75	0.383333	0.0393333	89.7391	0.102703	3.70938	3.90625	5.0125	1.29537	100	0.156667	0.0406667	74.0426	0.258421	0.408696	1.0339	0.825087	2.5162	0.91412	0.228661	0.292276	1.29822	1.33333
HEB_04_122	3.725	19.475	19.7469	1.02028	100	0.386667	0.039	89.9138	0.101011	3.44062	4.8875	4.69062	0.973307	100	0.21	0.0416667	80.1587	0.198986	0.543103	1.06838	0.891506	1.96994	0.930815	0.251916	0.238595	0.952255	1
HEB_04_123	3.68214	16.8286	19.4036	1.15533	87.5	0.416667	0.0366667	91.2	0.088476	3.66429	4.46429	5.63571	1.26686	100	0.16	0.0343333	78.5417	0.220092	0.384	0.936364	0.861202	2.48759	0.999615	0.264438	0.289183	1.09932	1.14286
HEB_04_135	3.59286	16.0679	16.6643	1.04048	100	0.423333	0.042	90.0787	0.0991733	3.20833	3.6875	5.8	1.63966	87.5	0.135	0.038	71.8519	0.329945	0.318898	0.904762	0.797656	3.32695	0.888911	0.228546	0.347696	1.55902	0.875
HEB_04_136	3.465	13.76	14.355	1.03787	75	0.286667	0.0286667	90	0.0997917	3.56667	5.78333	5.7	0.992762	87.5	0.186667	0.0363333	80.5357	0.194347	0.651163	1.26744	0.894841	1.94753	1.03782	0.425261	0.409611	0.972092	1.16667
HEB_04_149	4.05833	18.8125	16.7708	0.894271	87.5	0.4	0.0396667	90.0833	0.0993182	3.56667	5.14167	5.2125	1.01749	87.5	0.146667	0.0316667	78.4091	0.215476	0.366667	0.798319	0.870406	2.16955	0.883295	0.275002	0.312295	1.13614	1
HEB_05_011	3.74643	16.7286	19.4071	1.16855	100	0.453333	0.0443333	90.2206	0.0986619	3.3875	4.11667	4.87917	1.24135	87.5	0.2	0.0385	80.75	0.193687	0.441176	0.868421	0.895029	1.96314	0.909827	0.249303	0.252002	1.08484	0.875
HEB_05_019	4.25313	19.9531	21.8656	1.0962	100	0.526667	0.045	91.4557	0.086	3.55	4.9	6.77143	1.42076	100	0.156667	0.044	71.9149	0.292178	0.297468	0.977778	0.786336	3.39742	0.831058	0.243237	0.308872	1.30094	1
HEB_05_020	3.41071	12.7	14.1036	1.138	100	0.273333	0.039	85.7317	0.143501	2.96667	3.4625	4.25	1.31285	87.5	0.143333	0.0346667	75.814	0.246757	0.52439	0.888889	0.884316	1.71955	0.880477	0.286839	0.304202	1.24871	0.875
HEB_05_040	3.25313	14.1219	16.4563	1.16616	100	0.346667	0.0416667	87.9808	0.120534	2.16429	2.42143	2.62857	1.25942	100	0.16	0.0385	75.9375	0.240625	0.461538	0.924	0.863115	1.99633	0.665757	0.170359	0.15905	1.04772	1
HEB_05_043	3.68214	17.5643	19.8464	1.13084	87.5	0.406667	0.04	90.1639	0.0983943	3.71071	6.31786	6.62143	1.06238	100	0.233333	0.048	79.4286	0.205556	0.57377	1.2	0.880935	2.0891	1.00777	0.35882	0.332744	0.945875	1.14286
HEB_05_047	3.29167	16.2208	18.825	1.15796	75	0.353333	0.039	88.9623	0.11069	3.37	6.02	5.52	0.933718	62.5	0.166667	0.043	74.2	0.257747	0.471698	1.10256	0.834062	2.32856	1.01928	0.368667	0.296302	0.809553	0.833333
HEB_05_048	4.0875	18.3375	19.3469	1.05364	100	0.386667	0.0413333	89.3103	0.107189	4.1	6.575	7.29375	1.1157	100	0.166667	0.041	75.4	0.245833	0.431034	0.991935	0.844247	2.29346	1.00741	0.358703	0.378861	1.06003	1
HEB_05_049	3.72187	15.5781	16.6562	1.07178	100	0.296667	0.0346667	88.3146	0.117407	3.7875	7.89167	6.29167	0.821192	75	0.163333	0.0273333	83.2653	0.169199	0.550562	0.788462	0.942826	1.44112	1.01602	0.503549	0.390815	0.771358	0.75
HEB_05_059	3.52188	17.4906	20.7625	1.18952	100	0.333333	0.0363333	89.1	0.109102	3.79286	5.83929	5.86786	1.00841	100	0.143333	0.0366667	74.4186	0.25641	0.43	1.00917	0.835226	2.35019	1.0759	0.330835	0.282575	0.851478	1
HEB_05_068	4.8	16.2393	18.8929	1.16413	87.5	0.32	0.0323333	89.8958	0.101568	3.22187	4.85312	5.17188	1.07643	100	0.166667	0.036	78.4	0.219612	0.520833	1.1134	0.872121	2.16222	0.755397	0.297204	0.275371	0.931388	1.14286
HEB_05_072	3.34643	13.4429	14.5571	1.12896	100	0.33	0.0373333	88.6869	0.115467	2.81071	2.825	3.49286	1.24559	100	0.16	0.0443333	72.2917	0.276751	0.484848	1.1875	0.815134	2.39679	0.846621	0.214377	0.249001	1.15591	1
HEB_05_090	3.98929	17.8857	17.0393	0.950611	100	0.39	0.0393333	89.9145	0.0992738	3.65	5.46562	5.0375	1.00373	100	0.156667	0.0346667	77.8723	0.225689	0.401709	0.881356	0.866071	2.2734	0.916536	0.315999	0.301902	1.05229	1
HEB_05_107	3.61875	15.2531	19.1562	1.25763	100	0.313333	0.0476667	84.7872	0.150647	3.34286	5.83929	4.29286	0.766191	100	0.153333	0.0336667	78.0435	0.21994	0.489362	0.706294	0.920463	1.45998	0.922681	0.382424	0.225848	0.623204	1
HEB_05_129	3.45625	15.4781	12.4688	0.807166	100	0.343333	0.035	89.8058	0.105218	3.94643	4.78929	3.93571	0.829268	87.5	0.176667	0.037	79.0566	0.209041	0.514563	1.05714	0.880306	1.98675	1.14062	0.315766	0.333372	1.05298	0.875
HEB_05_131	3.66	16.265	14.475	0.910286	75	0.256667	0.0323333	87.4026	0.125765	2.95	3.03571	3.35357	1.14259	100	0.163333	0.044	73.0612	0.252288	0.636364	1.36082	0.835916	2.00603	0.797003	0.18437	0.233719	1.26375	1.33333
HEB_05_140	3.87	17.34	14.395	0.840628	87.5	0.286667	0.038	86.7442	0.133846	3.8375	5.29583	3.6375	0.702988	100	0.155	0.0456667	70.5376	0.303016	0.540698	1.20175	0.813168	2.26391	0.996309	0.311269	0.252781	0.8515	1.14286
HEB_05_151	3.37188	15.1719	16.625	1.08918	100	0.41	0.0533333	86.9919	0.130124	2.525	2.525	3.1125	1.23957	87.5	0.14	0.0335	76.0714	0.2375	0.341463	0.628125	0.874466	1.82518	0.748793	0.167933	0.192207	1.14112	0.875
HEB_06_016	3.59375	16.9594	19.6094	1.16188	100	0.406667	0.053	86.9672	0.131814	3.29286	4.64286	3.64286	0.913079	87.5	0.186667	0.0463333	75.1786	0.252136	0.459016	0.874214	0.864447	1.91282	0.915209	0.277424	0.184713	0.787386	0.875
HEB_06_019	3.88125	16.9719	17.2844	1.02291	100	0.413333	0.042	89.8387	0.101468	2.725	2.725	3.36429	1.23714	100	0.133333	0.033	75.25	0.253293	0.322581	0.785714	0.837612	2.49627	0.701708	0.160911	0.19401	1.20876	1
HEB_06_038	3.94375	13.9062	17.2969	1.29201	100	0.31	0.0336667	89.1398	0.110309	2.99583	4.27917	5.6625	1.31519	87.5	0.136667	0.0323333	76.3415	0.243333	0.44086	0.960396	0.856424	2.20593	0.76704	0.303615	0.330247	1.06598	0.875
HEB_06_047	4.03125	15.9844	15.8625	0.993495	100	0.426667	0.0416667	90.2344	0.098064	3.61875	5.04375	6.04375	1.20244	100	0.146667	0.036	75.4545	0.246032	0.34375	0.864	0.836206	2.50889	0.899699	0.314144	0.380559	1.21281	1
HEB_06_099	3.8625	15.8313	19.9375	1.26062	100	0.426667	0.0373333	91.25	0.0873258	3.74643	6.43214	7.00357	1.12646	100	0.163333	0.0323333	80.2041	0.198643	0.382813	0.866071	0.878949	2.27473	0.965919	0.406248	0.351413	0.895568	1
HEB_06_109	3.99643	15.9679	17.6571	1.10794	100	0.386667	0.043	88.8793	0.114542	4.14375	6.84687	5.94687	0.881493	100	0.15	0.0326667	78.2222	0.217063	0.387931	0.75969	0.880095	1.89506	1.05375	0.433409	0.346618	0.79682	1
HEB_06_111	3.77188	16.7719	19.3219	1.15465	100	0.366667	0.0373333	89.8182	0.102212	3.7	5.81786	7.03571	1.24056	100	0.166667	0.038	77.2	0.228017	0.454545	1.01786	0.859514	2.23082	0.982449	0.346958	0.363649	1.07892	1
HEB_06_116	4.19286	15.2714	16.9571	1.13819	87.5	0.296667	0.0366667	87.6404	0.125071	2.87	3.32	6.48	2.01977	75	0.133333	0.0373333	72	0.294613	0.449438	1.01818	0.821538	2.35556	0.678662	0.21183	0.385333	1.79966	0.857143
HEB_06_121	4.15313	16.8687	19.1187	1.13958	100	0.37	0.04	89.1892	0.107411	3.10714	3.25	3.83571	1.20897	100	0.126667	0.039	69.2105	0.307692	0.342342	0.975	0.775997	2.86463	0.744547	0.191504	0.204437	1.07496	1
HEB_06_138	3.49643	16.0964	21.6464	1.34712	100	0.376667	0.031	91.7699	0.0822191	3.41071	3.87143	4.37857	1.12267	87.5	0.186667	0.042	77.5	0.225244	0.495575	1.35484	0.844503	2.73956	0.975311	0.240638	0.200697	0.827356	0.875
HEB_06_144	3.63929	15.1107	18.3464	1.22282	87.5	0.366667	0.042	88.5455	0.114242	3.80417	4.9125	4.94167	1.06109	87.5	0.17	0.0443333	73.9216	0.26261	0.463636	1.05556	0.834843	2.29871	1.04747	0.319214	0.268495	0.864994	1
HEB_06_145	3.85312	16.325	21.0531	1.2936	100	0.37	0.0406667	89.009	0.110128	3.21667	4.26667	5.375	1.33085	87.5	0.163333	0.0376667	76.9388	0.232407	0.441441	0.92623	0.864393	2.11034	0.832582	0.261786	0.253199	1.0364	0.875
HEB_06_147	4	16.9571	19.4321	1.14926	100	0.343333	0.0413333	87.9612	0.120376	3.35357	4.01071	4.19286	1.09864	100	0.14	0.0356667	74.5238	0.252808	0.407767	0.862903	0.847235	2.10015	0.842115	0.23851	0.216172	0.973849	1
HEB_06_155	3.52857	15.2821	19.1929	1.26178	100	0.36	0.0406667	88.7037	0.113137	3.21875	4.51562	4.47812	1.00774	100	0.156667	0.0323333	79.3617	0.207931	0.435185	0.795082	0.894683	1.83786	0.909807	0.293382	0.232566	0.797399	1
HEB_06_180	3.63929	16.8786	18.5286	1.10331	87.5	0.37	0.0493333	86.6667	0.13418	3.78571	4.69643	4.30357	0.919659	100	0.17	0.04	76.4706	0.234074	0.459459	0.810811	0.882353	1.74447	1.0361	0.278541	0.232105	0.836382	1.14286
HEB_07_015	3.60714	15.6714	17.5429	1.13838	100	0.296667	0.0323333	89.1011	0.108948	3.91875	7.25625	5.8875	0.81404	100	0.183333	0.0433333	76.3636	0.237564	0.617978	1.34021	0.857045	2.18054	1.08647	0.472066	0.3373	0.725259	1
HEB_07_023	4.08214	17.9214	20.4429	1.14326	100	0.436667	0.0496667	88.626	0.113813	2.22083	2.775	4.08333	1.55247	87.5	0.14	0.0405	71.0714	0.291176	0.320611	0.815436	0.801926	2.55839	0.543458	0.152594	0.200164	1.35406	0.875
HEB_07_033	3.57083	15.575	14.8875	0.962579	87.5	0.366667	0.041	88.8182	0.113632	3.86429	5.43571	4.56429	0.842399	100	0.15	0.0363333	75.7778	0.240727	0.409091	0.886179	0.853179	2.11848	1.07793	0.346683	0.313009	0.890372	1.14286
HEB_07_047	3.63214	16.2286	21.375	1.31905	87.5	0.336667	0.0366667	89.1089	0.108897	3.68929	6.35357	6.73214	1.06615	87.5	0.153333	0.0333333	78.2609	0.216004	0.455446	0.909091	0.878261	1.98356	1.01637	0.392572	0.314528	0.813637	1
HEB_07_063	3.70625	15.0156	18.9625	1.26518	100	0.293333	0.0353333	87.9545	0.122118	3.3625	3.3625	4.32917	1.29667	75	0.143333	0.0366667	74.4186	0.25265	0.488636	1.03774	0.846103	2.0689	0.903965	0.222793	0.227867	1.03014	0.75
HEB_07_068	3.6375	17.0219	19.9844	1.17538	100	0.366667	0.0383333	89.5455	0.104877	3.875	5.45	5.67083	1.05282	75	0.176667	0.0376667	78.6792	0.21306	0.481818	0.982609	0.878651	2.03152	1.06479	0.319008	0.283396	0.894134	0.75
HEB_07_073	3.59375	17.1469	18.4531	1.07737	100	0.28	0.0266667	90.4762	0.0941468	3.40313	5.35625	6.01562	1.12899	100	0.173333	0.034	80.3846	0.195425	0.619048	1.275	0.888462	2.07575	0.953775	0.317964	0.332743	1.05144	1
HEB_07_088	3.475	13.1917	17.0042	1.28713	75	0.27	0.0283333	89.5062	0.105453	3.25	4.69	5.765	1.22736	62.5	0.2	0.0446667	77.6667	0.223225	0.740741	1.57647	0.867724	2.11682	0.937185	0.35627	0.344996	0.960352	0.833333
HEB_07_094	3.48929	14.4107	17.525	1.2212	100	0.306667	0.03	90.2174	0.0979167	3.925	6.01071	6.83929	1.13872	87.5	0.143333	0.039	72.7907	0.242017	0.467391	1.3	0.806837	2.47166	1.12647	0.417467	0.390296	0.933535	0.875
HEB_07_107	4.075	17.0437	19.1906	1.13415	100	0.343333	0.037	89.2233	0.107732	3.68214	5.90357	6.50357	1.10233	100	0.278889	0.031	88.8845	0.217414	0.812298	0.837838	0.996202	2.01809	0.906485	0.347361	0.3374	0.979043	1
HEB_07_109	3.74	16.895	18.405	1.0915	75	0.3	0.0326667	89.1111	0.10875	2.78333	2.95833	3.8875	1.35866	87.5	0.13	0.03	76.9231	0.24183	0.433333	0.918367	0.863227	2.22372	0.741439	0.174003	0.211069	1.24233	1.16667
HEB_07_116	3.98571	16.3357	16.5179	1.00968	100	0.193333	0.023	88.1034	0.122123	4.03571	6.28929	6.57143	1.04884	87.5	0.173333	0.034	80.3846	0.195556	0.896552	1.47826	0.912389	1.6013	1.01222	0.397654	0.411961	1.04379	0.875
HEB_07_130	3.76429	17.475	18.8393	1.0814	100	0.353333	0.0426667	87.9245	0.120428	3.075	3.96071	4.68214	1.20226	100	0.166667	0.043	74.2	0.260541	0.471698	1.00781	0.843906	2.16345	0.814628	0.226719	0.24798	1.1113	1
HEB_07_140	3.26071	15.5821	19.1143	1.22137	100	0.326667	0.0376667	88.4694	0.11598	3.36071	6.68929	6.47143	0.9659	87.5	0.18	0.0386667	78.5185	0.213989	0.55102	1.02655	0.887522	1.84506	1.04441	0.43849	0.35479	0.80696	0.875
HEB_07_155	3.235	14.85	17.795	1.20281	62.5	0.286667	0.0326667	88.6047	0.114054	3.48571	6.55714	8.08571	1.23879	87.5	0.16	0.033	79.375	0.207983	0.55814	1.0102	0.895833	1.82354	1.086	0.441006	0.454822	1.02946	1.4
HEB_07_166	3.1875	12.875	13.425	1.0345	62.5	0.273333	0.0323333	88.1707	0.119413	2.78125	3.4	4.32187	1.28241	100	0.146667	0.0383333	73.8636	0.259052	0.536585	1.18557	0.837734	2.16938	0.878293	0.269137	0.327407	1.24394	1.6
HEB_07_180	3.77143	14.3214	16.8821	1.18737	100	0.33	0.0366667	88.8889	0.11094	3.92143	5.19643	5.91786	1.14454	100	0.183333	0.0483333	73.6364	0.264716	0.555556	1.31818	0.828409	2.38611	1.0401	0.364573	0.351851	0.968611	1
HEB_08_032	3.71786	18.0286	19.7107	1.09727	100	0.363333	0.042	88.4404	0.116746	3.98571	6.70714	7.01071	1.06072	100	0.17	0.036	78.8235	0.211329	0.46789	0.857143	0.891262	1.81015	1.07696	0.372204	0.356891	0.977258	1
HEB_08_036	3.44583	14.8708	19.725	1.32685	100	0.326667	0.035	89.2857	0.109119	3.58214	5.06786	6.95	1.41855	100	0.143333	0.0316667	77.907	0.220055	0.438776	0.904762	0.872558	2.01665	1.04176	0.335973	0.356163	1.08292	1
HEB_08_050	3.2875	14.0094	17.3781	1.23663	100	0.293333	0.0326667	88.8636	0.111837	2.49286	3.32143	5.11786	1.74144	100	0.116667	0.033	71.7143	0.282576	0.397727	1.0102	0.807015	2.52667	0.757187	0.235198	0.299761	1.39616	1
HEB_08_054	3.68333	12.25	18.3125	1.50388	87.5	0.266667	0.0296667	88.875	0.11325	3.47917	4.55417	5.12917	1.13025	87.5	0.16	0.0376667	76.4583	0.237115	0.6	1.26966	0.860291	2.09374	0.953607	0.378249	0.279123	0.757319	1
HEB_08_056	3.95357	16.8857	19.4143	1.15408	100	0.336667	0.035	89.604	0.104342	4.29375	5.875	5.35	0.924464	62.5	0.156667	0.037	76.383	0.234244	0.465347	1.05714	0.852451	2.24496	1.08121	0.347566	0.277474	0.807678	0.625
HEB_08_096	3.6875	12.0708	16.15	1.3507	87.5	0.273333	0.0336667	87.6829	0.124108	4.15	4.92083	6.875	1.39435	87.5	0.163333	0.038	76.7347	0.23268	0.597561	1.12871	0.875138	1.87481	1.12592	0.411606	0.428158	1.05388	1
HEB_08_118	3.62083	13.1542	18.2208	1.38231	87.5	0.27	0.03	88.8889	0.111487	3.7375	5.2	5.8125	1.13048	100	0.19	0.0446667	76.4912	0.236277	0.703704	1.48889	0.860526	2.11932	1.04293	0.395376	0.336885	0.832844	1.14286
HEB_08_139	4.05714	15.3536	17.6679	1.15737	100	0.343333	0.0366667	89.3204	0.106291	3.88571	5.73214	5.92857	1.05067	100	0.18	0.0383333	78.7037	0.208392	0.524272	1.04545	0.881139	1.96058	0.957347	0.374	0.339854	0.928759	1
HEB_08_164	3.58929	15.35	18.0393	1.17885	100	0.346667	0.0386667	88.8462	0.112662	2.8875	3.5	6.04167	1.77033	100	0.126667	0.0343333	72.8947	0.274274	0.365385	0.887931	0.82046	2.43447	0.819473	0.231917	0.335739	1.50505	1
HEB_08_165	3.38929	14.2964	21.3821	1.49979	100	0.363333	0.037	89.8165	0.101547	2.85833	3.00417	4.875	1.63203	87.5	0.14	0.0413333	70.4762	0.293639	0.385321	1.11712	0.784669	2.89166	0.84244	0.210713	0.227134	1.10057	0.875
HEB_08_169	4.01562	15.8438	21.2469	1.34416	100	0.346667	0.0353333	89.8077	0.101925	2.8875	3.05625	5.0625	1.75833	100	0.14	0.035	75	0.249038	0.403846	0.990566	0.835118	2.44335	0.714659	0.191553	0.23851	1.29038	1
HEB_08_202	3.37083	12.575	15.1583	1.21997	87.5	0.25	0.0316667	87.3333	0.128234	3.41071	6.03214	6.28214	1.03716	87.5	0.16	0.0383333	76.0417	0.238095	0.64	1.21053	0.870706	1.85672	1.01359	0.485808	0.412463	0.8564	1
HEB_09_009	3.4	14.6875	20.75	1.41631	75	0.406667	0.042	89.6721	0.103211	2.87083	3.19167	5.39167	1.94786	87.5	0.135	0.0355	73.7037	0.262912	0.331967	0.845238	0.821924	2.54732	0.836058	0.218962	0.259061	1.39487	1.16667
HEB_09_014	3.71875	13.2562	18.2	1.39409	62.5	0.32	0.033	89.6875	0.116563	3.745	5.145	5.39	1.04457	75	0.143333	0.033	76.9767	0.230598	0.447917	1	0.858277	1.97831	1.0111	0.398757	0.300625	0.757179	1.2
HEB_09_032	3.755	16.69	20.94	1.25699	75	0.336667	0.0336667	90	0.100173	3.88125	4.5	6.10625	1.36358	100	0.17	0.0366667	78.4314	0.214583	0.50495	1.08911	0.87146	2.14212	1.04036	0.268867	0.292634	1.09119	1.33333
HEB_09_033	3.9375	15.7375	19.8	1.27099	87.5	0.366667	0.0403333	89	0.109581	3.20833	4.1125	7.00833	1.72466	75	0.163333	0.036	77.9592	0.22162	0.445455	0.892562	0.875946	2.02243	0.814949	0.259633	0.352574	1.35649	0.857143
HEB_09_034	3.15	15.9833	19.0125	1.19659	87.5	0.356667	0.0366667	89.7196	0.103744	2.6875	2.71667	6.775	2.51115	87.5	0.156667	0.0446667	71.4894	0.285752	0.439252	1.21818	0.796809	2.7544	0.85624	0.170743	0.357096	2.0935	1
HEB_09_035	3.47143	14.8571	21.6571	1.45472	100	0.316667	0.0353333	88.8421	0.111502	3.95	5.47083	6.93333	1.27496	75	0.18	0.04	77.7778	0.223182	0.568421	1.13208	0.875461	2.00159	1.1364	0.367365	0.32295	0.886806	0.75
HEB_09_036	3.38	12.31	14.51	1.21572	100	0.233333	0.0296667	87.2857	0.130071	3.02143	3.93571	5.16786	1.40029	87.5	0.153333	0.0413333	73.0435	0.268301	0.657143	1.39326	0.836832	2.06273	0.904562	0.321885	0.369096	1.12609	0.875
HEB_09_049	3.83125	15.7063	19.9375	1.28814	62.5	0.376667	0.0406667	89.2035	0.110733	3.9875	4.74583	6.32917	1.34311	87.5	0.176667	0.04	77.3585	0.227836	0.469027	0.983607	0.867213	2.05753	1.03975	0.305222	0.317863	1.05629	1.4
HEB_09_065	3.59286	10.7429	13.2	1.20616	100	0.263333	0.0326667	87.5949	0.133254	1.58214	1.58214	4.8	3.10347	87.5	0.103333	0.0336667	67.4194	0.325152	0.392405	1.03061	0.769672	2.4401	0.446235	0.151833	0.416119	2.78974	0.875
HEB_09_068	3.53437	12.4375	16.9062	1.3709	100	0.306667	0.0343333	88.8043	0.111574	3.30357	4.36429	5.83571	1.34349	100	0.166667	0.0403333	75.8	0.2422	0.543478	1.17476	0.853562	2.17076	0.937604	0.362372	0.353563	0.998317	1
HEB_09_072	4.05	15.9833	22.0667	1.39573	75	0.396667	0.0436667	88.9916	0.109884	2.25833	2.25833	6.21667	2.80624	87.5	0.113333	0.0376667	66.7647	0.332727	0.285714	0.862595	0.750236	3.028	0.558413	0.140979	0.28483	1.99629	1.16667
HEB_09_074	2.90833	7.26667	8.0125	1.11977	75	0.393333	0.024	93.8983	0.106818	2.225	2.51667	2.97083	1.2225	87.5	0.123333	0.033	73.2432	0.266557	0.313559	1.375	0.780027	2.49543	0.761529	0.389104	0.404838	1.12347	1.16667
HEB_09_089	3.45	17.4071	20.4179	1.1727	87.5	0.403333	0.0533333	86.7769	0.132208	1.76667	2.05833	3.17083	1.81627	75	0.103333	0.0356667	65.4839	0.354924	0.256198	0.66875	0.754624	2.6846	0.51727	0.117887	0.155126	1.5473	0.857143
HEB_09_108	4.04583	16.8917	19.25	1.14969	75	0.41	0.0523333	87.2358	0.127728	3.95833	4.8625	7.57917	1.58055	87.5	0.176667	0.0433333	75.4717	0.24598	0.430894	0.828025	0.865146	1.9258	0.978644	0.286603	0.392587	1.37746	1.16667
HEB_09_114	3.675	14.325	18.4583	1.29006	87.5	0.286667	0.0333333	88.3721	0.116923	2.23333	2.23333	4.21667	1.87857	87.5	0.14	0.0413333	70.4762	0.294709	0.488372	1.24	0.797494	2.52054	0.607357	0.155544	0.226007	1.45764	1
HEB_09_124	3.775	16.075	17.5	1.09145	87.5	0.316667	0.0366667	88.4211	0.115738	2.75714	4.01429	3.61071	0.910037	100	0.136667	0.035	74.3902	0.260417	0.431579	0.954545	0.841318	2.25005	0.734051	0.247837	0.209071	0.837385	1.14286
HEB_09_137	3.2625	12.6375	18.325	1.47148	75	0.266667	0.0333333	87.5	0.126389	3.41786	3.875	7.11071	1.83595	100	0.14	0.033	76.4286	0.235714	0.525	0.99	0.873469	1.86499	1.0505	0.311506	0.391801	1.28011	1.33333
HEB_09_140	3.65	13.1708	17.0208	1.29635	87.5	0.26	0.0293333	88.7179	0.113179	3.8375	4.52917	7.0375	1.56979	87.5	0.163333	0.036	77.9592	0.220185	0.628205	1.22727	0.878731	1.94545	1.05324	0.349094	0.420348	1.21131	1
HEB_09_161	3.35625	15.9125	18.9813	1.19427	100	0.36	0.045	87.5	0.124997	3.50357	4.70357	6.42857	1.43731	100	0.166667	0.0346667	79.2	0.20625	0.462963	0.77037	0.905143	1.65004	1.04279	0.293566	0.345236	1.2377	1
HEB_09_162	4.00625	14.2937	18.1938	1.27237	100	0.28	0.0313333	88.8095	0.113397	2.85833	3.79167	4.94167	1.35423	100	0.13	0.029	77.6923	0.222766	0.464286	0.925532	0.87482	1.96448	0.71124	0.262349	0.283177	1.11227	1
HEB_09_163	3.34375	13.3625	16.8125	1.25843	37.5	0.24	0.028	88.3333	0.127331	3.07083	4.53333	7.22917	1.60423	87.5	0.17	0.0366667	78.4314	0.214693	0.708333	1.30952	0.887902	1.6861	0.920194	0.342712	0.448082	1.29094	2.33333
HEB_09_164	3.635	15.455	19.405	1.26609	87.5	0.426667	0.0443333	89.6094	0.106235	4.005	6.435	7.57	1.21257	75	0.193333	0.0463333	76.0345	0.238889	0.453125	1.04511	0.84851	2.24869	1.11017	0.413296	0.390264	0.954423	0.857143
HEB_09_167	3.68929	16.8	22.2393	1.32536	87.5	0.426667	0.0416667	90.2344	0.0983556	3.025	4.0375	6.7125	1.68666	100	0.156667	0.0396667	74.6809	0.253464	0.367187	0.952	0.827632	2.57702	0.818926	0.23946	0.302431	1.27627	1.14286
HEB_10_003	3.625	12.7562	18.2625	1.44561	87.5	0.253333	0.029	88.5526	0.118865	3.6125	7.78333	7.49583	0.975993	75	0.186667	0.0386667	79.2857	0.207843	0.736842	1.33333	0.895351	1.74857	0.998344	0.626598	0.41442	0.680065	0.857143
HEB_10_010	3.795	15.985	21.17	1.32787	75	0.353333	0.037	89.5283	0.105878	3.575	6.88214	8.64643	1.25605	87.5	0.18	0.04	77.7778	0.222062	0.509434	1.08108	0.868751	2.09733	0.944404	0.43269	0.413586	0.949548	1.16667
HEB_10_014	3.04167	14.0417	17.5083	1.24558	75	0.316667	0.0346667	89.0526	0.109599	2.92143	6.51786	7.06786	1.09044	87.5	0.176667	0.035	80.1887	0.198477	0.557895	1.00962	0.900464	1.81093	0.959137	0.462555	0.408018	0.884196	1.16667
HEB_10_040	3.24286	12.7214	17.7607	1.39363	100	0.336667	0.035	89.604	0.103604	3.23571	6.52857	6.46071	1.00738	87.5	0.15	0.031	79.3333	0.206825	0.445545	0.885714	0.885378	1.99631	0.998213	0.513281	0.365906	0.723449	0.875
HEB_10_049	2.585	10.715	16.695	1.59569	87.5	0.226667	0.0253333	88.8235	0.123115	3.14583	4.95417	5.1875	1.07359	87.5	0.133333	0.0316667	76.25	0.238278	0.588235	1.25	0.858444	1.93542	1.21647	0.458521	0.315717	0.674011	1
HEB_10_057	3.41786	12.6821	20.3536	1.59121	87.5	0.263333	0.0323333	87.7215	0.124874	3.37812	5.45938	5.50312	1.0532	100	0.15	0.0303333	79.7778	0.203045	0.56962	0.938144	0.909444	1.626	0.980747	0.428841	0.281849	0.680517	1.14286
HEB_10_086	3.15	6.9875	8.04167	1.12558	87.5	0.103333	0.0216667	79.0323	0.214074	3.415	6.18	6.695	1.18892	62.5	0.143333	0.0313333	78.1395	0.221197	1.3871	1.44615	0.988704	1.03327	1.09187	0.859156	0.90257	1.1757	0.714286
HEB_10_097	3.69583	14.5208	19.8917	1.37672	87.5	0.31	0.032	89.6774	0.103341	2.70417	4.6	5.72083	1.24157	75	0.143333	0.0286667	80	0.202917	0.462366	0.895833	0.892086	1.96357	0.730078	0.316945	0.285375	0.899087	0.857143
HEB_10_106	3.53125	14.8562	21.9031	1.485	100	0.386667	0.0366667	90.5172	0.0947807	2.97083	3.49583	4.54167	1.32548	75	0.103333	0.032	69.0323	0.309091	0.267241	0.872727	0.762642	3.26112	0.838975	0.232	0.205959	0.918894	0.75
HEB_10_115	3.36786	13.4321	16.2679	1.2135	100	0.3	0.0306667	89.7778	0.102222	2.18333	2.85417	5.37917	2.15238	75	0.135	0.0315	76.6667	0.235165	0.45	1.02717	0.85396	2.3	0.654	0.207319	0.329696	1.7489	0.75
HEB_10_124	3.40833	14.1083	19.8417	1.40275	87.5	0.29	0.0293333	89.8851	0.100854	3.53214	5.59286	6.53214	1.16986	100	0.15	0.0313333	79.1111	0.212851	0.517241	1.06818	0.880136	2.11049	1.0366	0.397419	0.332042	0.841978	1.14286
HEB_10_138	3.82857	14.925	18.3357	1.23217	100	0.33	0.0346667	89.4949	0.106335	3.68929	6.28929	7.85714	1.32807	87.5	0.18	0.0353333	80.3704	0.197575	0.545455	1.01923	0.898044	1.85805	0.971438	0.416713	0.428409	1.07292	0.875
HEB_10_141	3.45357	15.2571	19.3429	1.27362	87.5	0.3	0.0326667	89.1111	0.108458	3.30714	5.40357	5.96071	1.11548	100	0.173333	0.0353333	79.6154	0.207251	0.577778	1.08163	0.893439	1.9109	0.967307	0.355575	0.307308	0.887977	1.14286
HEB_10_172	3.23	13.41	19.515	1.46298	75	0.336667	0.0343333	89.802	0.101732	3.39583	5.25417	8.17917	1.63134	75	0.153333	0.036	76.5217	0.235694	0.455446	1.04854	0.852116	2.31683	1.05171	0.393163	0.418888	1.11375	1
HEB_10_173	3.55833	13.9292	18.95	1.3582	87.5	0.35	0.0366667	89.5238	0.104974	3.38214	4.93214	6.28571	1.32074	100	0.143333	0.028	80.4651	0.194803	0.409524	0.763636	0.898812	1.85573	0.950888	0.353852	0.339925	1.00163	1.14286
HEB_10_174	3.6875	13.7292	19.1167	1.39454	75	0.29	0.0323333	88.8506	0.113943	3.535	3.845	7.39	1.96629	87.5	0.166667	0.036	78.4	0.216976	0.574713	1.1134	0.88238	1.90425	0.960336	0.28197	0.386571	1.42706	1.16667
HEB_10_184	3.43929	12.1393	20.4286	1.67986	100	0.276667	0.0296667	89.2771	0.108357	2.725	3.18214	3.64643	1.15629	87.5	0.12	0.0296667	75.2778	0.245085	0.433735	1	0.843192	2.26182	0.791395	0.260574	0.178696	0.69423	0.875
HEB_10_190	3.275	11.9167	16.4542	1.38836	100	0.203333	0.03	85.2459	0.150779	1.95417	2.24583	3.4375	1.70473	75	0.12	0.026	78.3333	0.22	0.590164	0.866667	0.91891	1.44	0.582774	0.180623	0.215699	1.22897	0.75
HEB_11_025	3.715	16.965	15.38	0.931065	75	0.35	0.0406667	88.381	0.120181	3.66786	4.81786	6.35357	1.31867	87.5	0.163333	0.0443333	72.8571	0.270787	0.466667	1.09016	0.824353	2.25315	0.986987	0.289684	0.412965	1.45906	1.16667
HEB_11_037	3.43333	14.1208	15.4708	1.09993	87.5	0.3	0.0383333	87.2222	0.127981	3.33333	4.40417	5.6625	1.41827	87.5	0.11	0.0336667	69.3939	0.328611	0.366667	0.878261	0.795599	2.56765	0.981402	0.311969	0.366018	1.28524	1
HEB_11_048	3.87917	13.7208	17.1583	1.24933	87.5	0.253333	0.031	87.7632	0.124927	4.125	5.74687	7.16562	1.28117	100	0.17	0.0386667	77.2549	0.228194	0.671053	1.24731	0.880266	1.82662	1.06417	0.416719	0.423332	1.03199	1.14286
HEB_11_081	3.73214	15.1786	17.8286	1.18636	87.5	0.326667	0.0376667	88.4694	0.1155	2.63929	3.21071	5.38929	1.96565	100	0.123333	0.0383333	68.9189	0.322941	0.377551	1.0177	0.779014	2.79603	0.702435	0.205334	0.301138	1.64871	1.14286
HEB_11_092	3.75833	15.3667	19.9417	1.2973	87.5	0.36	0.0386667	89.2593	0.107787	3.585	4.53	6.64	1.54305	87.5	0.166667	0.0457333	72.56	0.276427	0.462963	1.18276	0.812913	2.56456	0.957468	0.294631	0.333952	1.18779	1
HEB_11_093	3.47857	16.5071	19.9107	1.20666	100	0.356667	0.0376667	89.4393	0.105675	3.76429	4.43571	6.85357	1.57116	87.5	0.176667	0.0433333	75.4717	0.245735	0.495327	1.15044	0.843832	2.32538	1.08566	0.271158	0.34388	1.30279	0.875
HEB_11_098	4.01667	15.4	19.6667	1.27947	87.5	0.38	0.0386667	89.8246	0.101819	2.95714	4.08571	6.41786	1.58053	100	0.153333	0.0396667	74.1304	0.260582	0.403509	1.02586	0.82528	2.55928	0.735639	0.265082	0.327229	1.23633	1.14286
HEB_11_106	3.60357	15.9	20.2071	1.27209	100	0.323333	0.034	89.4845	0.105049	2.07	2.34	1.535	0.564616	62.5	0.105	0.0345	67.1429	0.351923	0.324742	1.01471	0.750329	3.35007	0.569272	0.145781	0.0750296	0.442904	0.625
HEB_11_110	3.615	12.315	13.9	1.135	87.5	0.253333	0.0313333	87.6316	0.12769	4.36667	5.09167	6.26667	1.23913	100	0.183333	0.0406667	77.8182	0.22193	0.723684	1.29787	0.888015	1.73804	1.2123	0.427529	0.470817	1.09785	1.14286
HEB_11_115	3.255	12.025	13.15	1.20187	87.5	0.345	0.0385	88.8406	0.11375	3.29286	4.12143	4.725	1.19055	100	0.156667	0.0433333	72.3404	0.277619	0.454106	1.12554	0.814272	2.44061	1.01592	0.478391	0.467146	1.00831	1.14286
HEB_11_119	3.515	13.55	19.42	1.43919	87.5	0.276667	0.0306667	88.9157	0.110683	3.47083	3.82917	5.97083	1.5711	100	0.146667	0.0346667	76.3636	0.238537	0.53012	1.13043	0.858832	2.15515	0.993317	0.283636	0.307801	1.10726	1.14286
HEB_11_132	3.54375	13.8031	18.5281	1.35048	100	0.296667	0.0316667	89.3258	0.106833	2.365	2.545	5.295	2.06339	87.5	0.11	0.0373333	66.0606	0.343162	0.370787	1.17895	0.739546	3.21213	0.668676	0.185016	0.281681	1.5184	0.875
HEB_11_134	3.1	11.9125	15.9042	1.33534	87.5	0.236667	0.029	87.7465	0.12334	2.17	2.53	4.09	1.8311	75	0.11	0.033	70	0.305833	0.464789	1.13793	0.797753	2.4796	0.717145	0.207289	0.257179	1.38251	0.857143
HEB_11_135	2.93	14.26	17.63	1.23908	62.5	0.316667	0.0403333	87.2632	0.12752	2.49167	2.49167	4.7125	1.94496	75	0.1	0.0276667	72.3333	0.281282	0.315789	0.68595	0.82891	2.20578	0.841081	0.172934	0.267529	1.56693	1.2
HEB_11_143	3.7625	16.6188	21.7125	1.30812	100	0.293333	0.0353333	87.9545	0.120198	2.17083	2.25833	3.91667	1.73562	100	0.0966667	0.0353333	63.4483	0.36633	0.329545	1	0.721376	3.04773	0.575966	0.135706	0.180372	1.34062	1
HEB_11_145	3.6125	14.8875	19.3875	1.30165	100	0.313333	0.0346667	88.9362	0.110355	2.375	2.51786	4.31786	1.74482	100	0.13	0.04	69.2308	0.311427	0.414894	1.15385	0.778432	2.82204	0.655095	0.168876	0.22208	1.35227	1
HEB_11_146	3.63214	17.9464	20.8643	1.16202	100	0.283333	0.031	89.0588	0.110022	3.9	5.64167	6.15417	1.11231	100	0.186667	0.0443333	76.25	0.241301	0.658824	1.43011	0.856176	2.19322	1.08378	0.314548	0.295112	0.953904	1
HEB_11_158	3.66	14.38	20.31	1.42226	87.5	0.26	0.0296667	88.5897	0.113714	2.45833	2.45833	5.38333	2.92628	87.5	0.115	0.0285	75.2174	0.249242	0.442308	0.960674	0.849053	2.19183	0.652814	0.173696	0.266301	2.05006	1
HEB_12_016	3.3875	12.9958	16.0083	1.22054	100	0.263333	0.0306667	88.3544	0.119365	3.81667	5.69167	7.28333	1.28605	100	0.15	0.0336667	77.5556	0.226675	0.56962	1.09783	0.877778	1.899	1.13342	0.459551	0.485175	1.05653	1
HEB_12_019	3.865	16.96	18.325	1.0968	75	0.313333	0.0356667	88.617	0.114263	3.80625	5.88438	7.5	1.28797	100	0.186667	0.0403333	78.3929	0.216111	0.595745	1.13084	0.884625	1.89135	0.982993	0.346472	0.407813	1.17135	1.33333
HEB_12_031	3.39643	12.3107	15.2893	1.24388	87.5	0.293333	0.033	88.75	0.11354	4.25714	5.375	7.15	1.33891	100	0.17	0.039	77.0588	0.229153	0.579545	1.18182	0.868268	2.01825	1.26067	0.4435	0.483617	1.08589	1.14286
HEB_12_065	3.45	15.5219	17.4719	1.12533	100	0.393333	0.0403333	89.7458	0.102889	2.455	3.895	4.83	1.26138	75	0.146667	0.0363333	75.2273	0.24873	0.372881	0.900826	0.838226	2.41747	0.713785	0.250612	0.28164	1.13572	0.75
HEB_12_074	3.34	13.89	17.085	1.24908	75	0.273333	0.0313333	88.5366	0.120741	3.74583	5.78333	6.61667	1.19175	100	0.17	0.034	80	0.19875	0.621951	1.08511	0.903581	1.64609	1.12281	0.438252	0.393338	0.965943	1.33333
HEB_12_093	3.43	12.615	20.2	1.60012	62.5	0.253333	0.031	87.7632	0.122485	3.89643	4.61071	6.98929	1.55243	100	0.156667	0.035	77.6596	0.22375	0.618421	1.12903	0.884877	1.82675	1.13106	0.364422	0.352912	0.970002	1.6
HEB_12_107	3.51875	11.55	13.6375	1.18411	62.5	0.21	0.0243333	88.4127	0.139459	3.5	5.1875	5.625	1.08376	75	0.15	0.0343333	77.1111	0.230198	0.714286	1.41096	0.872172	1.65066	0.99017	0.543346	0.513012	0.918656	1.2
HEB_12_108	3.35	13.3667	18.3875	1.38399	87.5	0.236667	0.0296667	87.4648	0.124509	2.175	2.745	2.67	1.21277	62.5	0.135	0.0315	76.6667	0.235	0.570423	1.0618	0.876543	1.88741	0.672732	0.20526	0.142522	0.898549	0.714286
HEB_12_111	4.15	15.0857	19.8321	1.33018	100	0.303333	0.032	89.4505	0.107123	2.5125	3.53333	6.50833	2.04673	75	0.14	0.0273333	80.4762	0.204219	0.461538	0.854167	0.899672	1.9064	0.607958	0.242763	0.323832	1.57174	0.75
HEB_12_137	3.685	15.255	17.925	1.18181	75	0.293333	0.0326667	88.8636	0.111657	2.925	4.19167	4.41667	1.03336	62.5	0.14	0.0286667	79.5238	0.207532	0.477273	0.877551	0.894897	1.85866	0.807118	0.273906	0.247617	0.889698	0.833333
HEB_12_138	3.645	15.995	18.065	1.1338	75	0.373333	0.0413333	88.9286	0.111111	2.345	2.735	2.83	1.09899	87.5	0.113333	0.0343333	69.7059	0.30963	0.303571	0.830645	0.783841	2.78667	0.637129	0.167265	0.156693	0.968887	1.16667
HEB_13_012	3.97143	16.9321	19.5714	1.15858	100	0.373333	0.0363333	90.2679	0.0972581	2.70714	3.68929	4.30357	1.19313	100	0.11	0.029	73.6364	0.263636	0.294643	0.798165	0.815754	2.71069	0.684459	0.217826	0.219776	1.02019	1
HEB_13_018	3.47857	15.2679	22.05	1.44504	100	0.316667	0.0306667	90.3158	0.0966981	3.33571	5.29286	6.12143	1.16541	87.5	0.14	0.0283333	79.7619	0.206649	0.442105	0.923913	0.883145	2.13705	0.958876	0.347479	0.277706	0.807108	0.875
HEB_13_035	3.5625	15.2958	21.0292	1.37596	100	0.336667	0.0306667	90.8911	0.0911977	3.31875	3.6625	4.32188	1.20331	100	0.126667	0.0313333	75.2632	0.247222	0.376238	1.02174	0.828059	2.71084	0.931465	0.238931	0.204729	0.867909	1
HEB_13_037	3.83438	15.5594	18.0281	1.15951	100	0.346667	0.033	90.4808	0.0954312	3.56429	6.11786	6.18571	1.03037	87.5	0.17	0.033	80.5882	0.193873	0.490385	1	0.890667	2.03154	0.936933	0.39337	0.344476	0.889209	0.875
HEB_13_042	2.50625	4.85	6.04375	1.24893	62.5	0.18	0.0225	87.5	0.140741	3.03333	3.90833	5.02917	1.3283	75	0.116667	0.0283333	75.7143	0.247778	0.648148	1.25926	0.865306	1.76053	1.41992	0.841199	0.88661	1.07953	1.2
HEB_13_045	3.35833	12.825	9.67083	0.776031	100	0.243333	0.0326667	86.5753	0.137542	2.85417	3.17917	5.41667	1.7254	100	0.143333	0.0393333	72.5581	0.277361	0.589041	1.20408	0.838092	2.01655	0.850081	0.250959	0.651992	2.58378	1
HEB_13_050	2.915	14.935	20.33	1.35932	87.5	0.323333	0.0326667	89.8969	0.103882	3.61429	5.58929	7.06429	1.27686	100	0.153333	0.0336667	78.0435	0.220536	0.474227	1.03061	0.868144	2.12295	1.24039	0.374488	0.354385	0.947847	1.14286
HEB_13_062	3.425	13.85	20.5583	1.49347	87.5	0.276667	0.0293333	89.3976	0.106492	3.745	4.565	5.92	1.29945	87.5	0.133333	0.0346667	74	0.257821	0.481928	1.18182	0.827763	2.42103	1.09305	0.336019	0.291327	0.887258	1
HEB_13_068	3.67083	16.8417	19.9542	1.19022	75	0.33	0.0316667	90.404	0.0961479	3.4875	5.65833	7.12083	1.29581	100	0.153333	0.0353333	76.9565	0.229398	0.464646	1.11579	0.851251	2.38589	0.950226	0.338136	0.356547	1.10533	1.33333
HEB_13_069	3.5125	16.5583	18.8625	1.13912	87.5	0.383333	0.0403333	89.4783	0.10393	3.20833	3.96667	5.47917	1.3996	100	0.14	0.0393333	71.9048	0.281062	0.365217	0.975207	0.8036	2.70434	0.912714	0.239027	0.290951	1.22636	1.14286
HEB_13_070	3.4	14.8875	17.3292	1.18074	100	0.263333	0.0383333	85.443	0.152196	3.27917	5.50417	7.00417	1.33585	100	0.163333	0.0346667	78.7755	0.214301	0.620253	0.904348	0.921965	1.40806	0.984049	0.368874	0.407528	1.13363	1
HEB_13_099	3.00417	13.3375	16.9917	1.28206	87.5	0.183333	0.0243333	86.7273	0.133464	2.5125	3.13333	4.14583	1.39971	87.5	0.126667	0.0336667	73.4211	0.267626	0.690909	1.38356	0.846574	2.00523	0.851788	0.248271	0.248993	1.09872	1
HEB_13_105	3.38125	13.7844	19.075	1.39964	100	0.306667	0.036	88.2609	0.116907	2.90833	4.8625	5.79583	1.19817	100	0.136667	0.0313333	77.0732	0.23022	0.445652	0.87037	0.873243	1.96926	0.862732	0.352339	0.300565	0.866609	1
HEB_13_111	3.2625	11.4875	8.6	0.730407	75	0.31	0.039	87.4194	0.126366	2.03333	2.03333	3.03333	1.55004	87.5	0.12	0.041	65.8333	0.340559	0.387097	1.05128	0.753075	2.69503	0.638674	0.186599	0.418807	2.19275	1.16667
HEB_13_116	3.3875	7.7625	11.75	1.48587	75	0.2	0.025	87.5	0.130208	3.30417	3.68333	6.3375	1.73619	100	0.15	0.0326667	78.2222	0.218393	0.75	1.30667	0.893968	1.67726	0.982692	0.510702	0.622488	1.18048	1.33333
HEB_13_130	3.67	14.955	13.99	0.945252	87.5	0.273333	0.0356667	86.9512	0.131656	2.77083	2.85833	4.275	1.51104	87.5	0.143333	0.0416667	70.9302	0.295173	0.52439	1.16822	0.815747	2.242	0.753432	0.191184	0.308986	1.61241	1
HEB_13_136	4.09167	19.5958	21.4375	1.09339	75	0.386667	0.041	89.3966	0.106569	2.2625	2.35	4.575	2.4262	87.5	0.13	0.0375	71.1538	0.309477	0.336207	0.914634	0.795935	2.90401	0.540355	0.118435	0.214155	2.19779	1.16667
HEB_13_142	4.01786	18.2536	21.9929	1.20587	100	0.376667	0.0353333	90.6195	0.0937515	3.72812	6.77187	8.31875	1.24292	100	0.143333	0.032	77.6744	0.222857	0.380531	0.90566	0.857149	2.37711	0.927895	0.370248	0.379008	1.03089	1
HEB_14_005	3.9875	16.7083	18.7083	1.12895	100	0.3	0.0326667	89.1111	0.108932	3.61786	4.31071	5.56429	1.31078	100	0.143333	0.036	74.8837	0.256667	0.477778	1.10204	0.840341	2.35621	0.906564	0.258386	0.2979	1.17319	1
HEB_14_014	3.895	10.975	11.77	1.02161	87.5	0.38	0.04	89.4737	0.105267	3.65417	5.25	5.275	1.01625	100	0.166667	0.045	73	0.270131	0.438596	1.125	0.815882	2.56616	0.937915	0.561149	0.617609	1.02032	1.14286
HEB_14_023	3.64375	16.2563	16.425	1.00112	75	0.333333	0.036	89.2	0.108734	3.54167	5.9625	6.275	1.0636	87.5	0.17	0.036	78.8235	0.211765	0.51	1	0.883672	1.94754	0.977526	0.367484	0.407829	1.10103	1.16667
HEB_14_024	3.965	17.225	17.47	1.01088	62.5	0.336667	0.0333333	90.099	0.101638	3.68214	5.36071	6.65714	1.28463	100	0.173333	0.038	78.0769	0.21939	0.514851	1.14	0.866568	2.15854	0.934535	0.312062	0.400447	1.28122	1.6
HEB_14_039	3.60938	15.4281	16.4062	1.06687	100	0.33	0.035	89.3939	0.106072	3.76071	6.38929	6.37143	1.01477	100	0.16	0.0383333	76.0417	0.239583	0.484848	1.09524	0.850636	2.25868	1.04122	0.422323	0.39126	0.968133	1
HEB_14_044	4.09167	15.125	18.4375	1.22096	87.5	0.29	0.0293333	89.8851	0.101193	3.40714	4.28929	4.16071	0.998267	100	0.153333	0.0323333	78.913	0.210168	0.528736	1.10227	0.877933	2.0769	0.836228	0.286425	0.223737	0.817711	1.14286
HEB_14_045	3.715	16.79	18.705	1.11326	75	0.323333	0.0343333	89.3814	0.106204	3.01429	3.01429	4.98929	1.67112	100	0.116667	0.036	69.1429	0.307436	0.360825	1.04854	0.773571	2.89476	0.808648	0.181066	0.267464	1.50872	1.33333
HEB_14_057	3.685	16.52	20.51	1.24315	87.5	0.34	0.0353333	89.6078	0.104524	2.875	3.055	3.6	1.16491	75	0.165	0.0435	73.6364	0.263971	0.485294	1.23113	0.821762	2.52546	0.778083	0.185904	0.176484	0.940562	0.857143
HEB_14_060	4.4	18.675	19.025	1.02276	87.5	0.41	0.0416667	89.8374	0.102397	3.025	3.37917	5.97917	1.76194	87.5	0.163333	0.042	74.2857	0.257516	0.398374	1.008	0.826891	2.51488	0.686406	0.18139	0.318241	1.77313	1
HEB_14_091	3.88929	14.7429	18.5	1.2537	87.5	0.353333	0.0396667	88.7736	0.112309	2.04286	2.04286	4.58929	2.20549	100	0.12	0.0366667	69.4444	0.305556	0.339623	0.92437	0.782265	2.72066	0.5235	0.137757	0.242997	1.74854	1.14286
HEB_14_116	3.945	13.425	14.04	1.06248	75	0.27	0.032	88.1481	0.118298	2.71875	2.90625	5.06875	1.82813	75	0.146667	0.0353333	75.9091	0.245442	0.54321	1.10417	0.861154	2.07477	0.694725	0.228143	0.366173	1.77717	1
HEB_14_118	3.53125	10.75	14.275	1.29593	62.5	0.23	0.0266667	88.4058	0.125661	3.01875	4.1125	3.2875	0.796278	50	0.126667	0.034	73.1579	0.291667	0.550725	1.275	0.827524	2.32105	0.86022	0.387632	0.239059	0.618631	0.8
HEB_15_009	3.94062	16.6531	19.175	1.15136	100	0.393333	0.0473333	87.9661	0.120552	3.09583	4.72917	6.33333	1.37154	100	0.163333	0.0366667	77.551	0.224213	0.415254	0.774648	0.881601	1.85989	0.798798	0.287639	0.335514	1.22019	1
HEB_15_044	3.345	13.23	14.07	1.14861	87.5	0.293333	0.0386667	86.8182	0.150646	3.38214	4.89643	4.73571	0.907254	100	0.13	0.0356667	72.5641	0.276923	0.443182	0.922414	0.835817	1.83824	1.05844	0.390128	0.311903	0.870483	1.14286
HEB_15_048	3.81786	16.4393	20.5536	1.25952	100	0.4	0.0416667	89.5833	0.104125	2.91786	4.18571	5.20357	1.24478	100	0.16	0.0456667	71.4583	0.285417	0.4	1.096	0.797674	2.74108	0.771172	0.255651	0.256841	1.01439	1
HEB_15_051	3.75357	16.5179	19.2821	1.17052	100	0.41	0.0403333	90.1626	0.0986395	3.1	6.09583	6.32083	1.04359	100	0.163333	0.0366667	77.551	0.224583	0.398374	0.909091	0.860124	2.27681	0.825344	0.377352	0.331719	0.895135	1
HEB_15_052	4.175	16.3208	21.3542	1.30872	75	0.366667	0.0416667	88.6364	0.113625	3.69643	5.35714	6.71429	1.2642	100	0.156667	0.0346667	77.8723	0.223651	0.427273	0.832	0.87856	1.96833	0.885984	0.327978	0.314243	0.968167	1.33333
HEB_15_055	3.10938	12.7719	16.0625	1.27011	100	0.246667	0.0243333	90.1351	0.098951	2.76071	4.3	6.28214	1.43019	87.5	0.166667	0.0396667	76.2	0.239281	0.675676	1.63014	0.845397	2.41818	0.887179	0.338929	0.388755	1.11672	0.875
HEB_15_056	4.51667	16.5458	20.275	1.22447	100	0.3	0.0336667	88.7778	0.112213	3.85	5.38214	6.975	1.34167	100	0.143333	0.0336667	76.5116	0.236401	0.477778	1	0.861833	2.10672	0.853381	0.324456	0.34437	1.09928	1
HEB_15_057	3.75	13.425	16.3583	1.21862	87.5	0.393333	0.0306667	92.2034	0.0784642	3.48571	5.91429	6.12857	1.04925	100	0.153333	0.0336667	78.0435	0.221368	0.389831	1.09783	0.846427	2.82126	0.928437	0.439472	0.37639	0.865355	1.14286
HEB_15_061	3.825	14.85	18.0063	1.21425	100	0.343333	0.036	89.5146	0.104904	3.52917	5.01667	5.85833	1.21369	100	0.156667	0.0376667	75.9574	0.240266	0.456311	1.0463	0.848548	2.29034	0.93383	0.334283	0.330442	0.999359	1
HEB_15_065	3.725	17.4781	20.3031	1.16425	100	0.45	0.0446667	90.0741	0.0994847	2.98125	4.97813	5.35	1.10981	100	0.163333	0.04	75.5102	0.244967	0.362963	0.895522	0.838312	2.46236	0.798745	0.28494	0.262411	0.960483	1
HEB_15_069	3.90357	16.7929	17.0679	1.01822	100	0.38	0.0423333	88.8596	0.111941	3.075	4.04643	4.50357	1.16832	100	0.156667	0.0473333	69.7872	0.302222	0.412281	1.11811	0.785365	2.69984	0.788757	0.240599	0.267468	1.16905	1
HEB_15_082	3.34	12.715	17.315	1.37339	87.5	0.303333	0.03	90.1099	0.101262	2.1	3.75	4.315	1.12938	75	0.15	0.029	80.6667	0.198643	0.494505	0.966667	0.895203	1.96167	0.641467	0.344914	0.27399	0.823985	0.857143
HEB_15_094	4.22083	19.0292	20.8958	1.10799	100	0.353333	0.0366667	89.6226	0.103936	3.52083	6.66667	6.79167	1.05408	87.5	0.143333	0.0313333	78.1395	0.219918	0.40566	0.854545	0.871873	2.11589	0.852027	0.351724	0.323879	0.96759	0.875
HEB_15_113	3.7625	15.3156	19.3156	1.26426	100	0.313333	0.0313333	90	0.100108	3.725	6.92857	6.59286	0.961442	100	0.193333	0.0356667	81.5517	0.184545	0.617021	1.1383	0.90613	1.84346	0.988225	0.450223	0.340187	0.762536	1
HEB_15_138	3.65	14.5107	20.3107	1.40746	100	0.386667	0.0373333	90.3448	0.0967804	3.44167	5.39583	6.35833	1.19859	87.5	0.17	0.039	77.0588	0.229262	0.439655	1.04464	0.852941	2.36889	0.945965	0.373014	0.313428	0.860494	0.875
HEB_15_139	3.54	13.75	14.88	1.11194	100	0.233333	0.032	86.2857	0.136597	3.33333	3.8875	6.6	1.79972	100	0.183333	0.042	77.0909	0.23331	0.785714	1.3125	0.893438	1.70802	0.936368	0.278958	0.452094	1.65161	1
HEB_15_145	3.725	14.8321	20.4321	1.3742	100	0.356667	0.0396667	88.8785	0.116725	2.80833	3.15833	5.925	1.92342	100	0.14	0.035	75	0.252483	0.392523	0.882353	0.843849	2.16306	0.751085	0.210095	0.294839	1.40375	1
HEB_15_334	3.56667	14.3167	19.3583	1.35251	100	0.363333	0.038	89.5413	0.104715	3.22917	6.01667	5.59167	0.93526	100	0.17	0.0376667	77.8431	0.220806	0.46789	0.991228	0.869355	2.10865	0.910303	0.419689	0.290602	0.697564	1
HEB_16_009	3.91	15.965	19.28	1.21286	100	0.35	0.034	90.2857	0.0973639	3.07917	5.91667	7.20417	1.30818	87.5	0.163333	0.0313333	80.8163	0.193014	0.466667	0.921569	0.895118	1.9824	0.793284	0.375058	0.376475	1.07704	0.875
HEB_16_012	3.69	16.435	15.975	0.970916	87.5	0.37	0.0393333	89.3694	0.10662	2.69583	4.00833	3.98333	1.02722	100	0.14	0.033	76.4286	0.237004	0.378378	0.838983	0.855199	2.22287	0.730511	0.24413	0.252597	1.06758	1.14286
HEB_16_014	3.55938	15.1656	17.7125	1.17554	100	0.366667	0.0366667	90	0.100256	2.66429	2.91786	4.12143	1.43245	100	0.133333	0.035	73.75	0.260171	0.363636	0.954545	0.819444	2.59507	0.748807	0.192636	0.232173	1.24235	1
HEB_16_023	3.45417	14.2583	14.7667	1.03543	100	0.32	0.0363333	88.6458	0.114021	3.13929	3.86071	4.55	1.2038	100	0.13	0.037	71.5385	0.286111	0.40625	1.01835	0.807014	2.50928	0.903575	0.268028	0.31549	1.18354	1
HEB_16_052	3.64167	16.6625	18.5917	1.12228	87.5	0.416667	0.0416667	90	0.0999613	2.50833	3.47083	6.84167	2.35442	87.5	0.153333	0.0353333	76.9565	0.244056	0.368	0.848	0.855072	2.4415	0.684503	0.208086	0.369867	2.09273	1
HEB_16_064	3.42	13.885	15.21	1.09722	100	0.31	0.0343333	88.9247	0.11091	2.63333	4.7625	4.35417	0.941115	87.5	0.116667	0.0303333	74	0.259907	0.376344	0.883495	0.832164	2.3434	0.774058	0.343093	0.297359	0.876674	0.875
HEB_16_079	3.46071	13.85	15.4357	1.1161	100	0.35	0.0376667	89.2381	0.107666	3.175	5.35357	7.28929	1.43706	100	0.16	0.035	78.125	0.218243	0.457143	0.929204	0.875467	2.02703	0.917569	0.383625	0.477689	1.30499	1
HEB_16_096	3.44286	10.4964	7.85357	0.741914	100	0.183333	0.0313333	82.9091	0.17252	2.85	6.375	5.63929	0.886708	100	0.176667	0.0386667	78.1132	0.218627	0.963636	1.23404	0.942155	1.26726	0.831422	0.622202	0.760254	1.20586	1
HEB_16_110	3.4	15.4833	16.5708	1.06783	87.5	0.39	0.0476667	87.7778	0.122399	2.42143	3.86071	4.90357	1.2974	100	0.133333	0.0366667	72.5	0.27771	0.34188	0.769231	0.825949	2.26888	0.717927	0.251809	0.302604	1.21424	1.14286
HEB_16_114	3.70714	15.625	17.6143	1.12846	87.5	0.433333	0.0436667	89.9231	0.101192	3.21	5.43	6.73	1.25044	75	0.146667	0.0373333	74.5455	0.253643	0.338462	0.854962	0.828991	2.50654	0.867462	0.346833	0.38978	1.11677	0.857143
HEB_16_121	3.6125	17.1875	18.575	1.08282	100	0.47	0.0506667	89.2199	0.107912	3.54583	5.07917	7.72083	1.5542	100	0.196667	0.039	80.1695	0.19858	0.41844	0.769737	0.898561	1.8402	0.980448	0.29481	0.415903	1.44143	1
HEB_16_129	3.6	16.6607	17.4	1.04672	87.5	0.383333	0.037	90.3478	0.096892	2.5875	2.87917	4.86667	1.79753	87.5	0.11	0.0316667	71.2121	0.292593	0.286957	0.855856	0.7882	3.01978	0.718436	0.172977	0.277222	1.69168	1
HEB_16_147	3.52143	15.5536	17.3143	1.11469	87.5	0.326667	0.035	89.2857	0.107367	3.46071	4.83929	6.67143	1.43393	100	0.126667	0.0266667	78.9474	0.207493	0.387755	0.761905	0.884211	1.93256	0.983921	0.308993	0.384311	1.2772	1.14286
HEB_16_149	3.3625	14.825	15.6667	1.05494	87.5	0.38	0.0383333	89.9123	0.102224	2.925	4.25	4.8625	1.14129	87.5	0.116667	0.031	73.4286	0.267922	0.307018	0.808696	0.816669	2.62094	0.871434	0.287352	0.312136	1.08752	1
HEB_16_157	3.23571	16.7357	15.525	0.935154	100	0.39	0.0416667	89.3162	0.106493	2.76667	3.34583	6.50417	2.03179	100	0.156667	0.0383333	75.5319	0.244361	0.401709	0.92	0.845668	2.29463	0.860404	0.201861	0.419786	2.16855	1
HEB_17_003	3.555	14.095	16.565	1.20476	100	0.39	0.0463333	88.1197	0.12393	3.42143	5.05	5.62857	1.1477	100	0.156667	0.0373333	76.1702	0.237857	0.401709	0.805755	0.864395	1.91928	0.95822	0.359713	0.340381	0.958791	1
HEB_17_004	3.62	16.36	15.96	0.974965	87.5	0.376667	0.0433333	88.4956	0.115984	3.09643	5.67857	5.70357	1.08895	100	0.153333	0.0326667	78.6957	0.220741	0.40708	0.753846	0.889261	1.9032	0.857946	0.353873	0.3602	1.11725	1.14286
HEB_17_005	3.29583	15.6042	15.9458	1.02528	87.5	0.376667	0.0403333	89.292	0.107381	3.38929	6.73214	6.33214	0.944743	100	0.15	0.032	78.6667	0.213431	0.39823	0.793388	0.881004	1.98761	1.02903	0.432742	0.404692	0.948924	1.14286
HEB_17_007	3.95	17.2036	19.0464	1.1074	87.5	0.39	0.039	90	0.0997408	3.5375	5.14062	6.16562	1.23047	100	0.163333	0.0363333	77.7551	0.222614	0.418803	0.931624	0.863946	2.23193	0.89295	0.298068	0.324568	1.11421	1.14286
HEB_17_012	3.75833	16.4583	18.65	1.13708	75	0.426667	0.0436667	89.7656	0.100902	2.76667	3.45833	5.02083	1.47438	87.5	0.13	0.0356667	72.5641	0.274204	0.304688	0.816794	0.808373	2.71753	0.739129	0.209629	0.269831	1.29063	1.16667
HEB_17_014	3.39286	15.3571	15.9607	1.0392	87.5	0.376667	0.0396667	89.469	0.104863	2.14583	2.20417	4.1	1.8688	87.5	0.133333	0.046	65.5	0.34735	0.353982	1.15966	0.732097	3.31242	0.633853	0.143983	0.260239	1.80084	1
HEB_17_018	3.745	18.13	17.8	0.985061	62.5	0.356667	0.0383333	89.2523	0.107299	2.89	4.115	3.935	0.966229	87.5	0.13	0.0353333	72.8205	0.271795	0.364486	0.921739	0.815895	2.53306	0.775942	0.227769	0.221457	0.987467	1.4
HEB_17_019	3.58333	15.5375	17.5417	1.13363	100	0.313333	0.038	87.8723	0.121206	3.525	5.765	6.195	1.1443	100	0.166667	0.038	77.2	0.22963	0.531915	1	0.878547	1.89455	0.985792	0.369473	0.353559	0.997545	1
HEB_17_020	4.03125	18.5219	18.0719	0.975973	100	0.443333	0.0436667	90.1504	0.0983766	3.275	4.025	3.995	0.966765	62.5	0.103333	0.037	64.1935	0.355271	0.233083	0.847328	0.712072	3.61133	0.814219	0.216785	0.217608	0.990831	0.625
HEB_17_036	3.91875	16.3469	15.2344	0.93706	100	0.326667	0.036	88.9796	0.109621	2.59643	2.65357	2.95	1.15644	100	0.133333	0.0403333	69.75	0.305123	0.408163	1.12037	0.783888	2.78344	0.66467	0.161427	0.191775	1.20971	1
HEB_17_040	3.33333	15.6083	17.2708	1.10888	100	0.286667	0.035	87.7907	0.122492	3.20714	4.56071	4.06429	0.921558	100	0.146667	0.0373333	74.5455	0.254615	0.511628	1.06667	0.849127	2.07862	0.964422	0.292243	0.236059	0.851792	1
HEB_17_041	3.66563	16.8687	19.8969	1.17982	100	0.403333	0.044	89.0909	0.108891	3.30357	4.975	7.18929	1.47236	100	0.166667	0.0406667	75.6	0.242941	0.413223	0.924242	0.848571	2.23105	0.902273	0.294364	0.360819	1.24891	1
HEB_17_053	3.375	14.9917	17.8083	1.18661	100	0.386667	0.0393333	89.8276	0.101886	3.08333	5.24583	5.98333	1.16217	75	0.14	0.0333333	76.1905	0.238889	0.362069	0.847458	0.848186	2.34467	0.914419	0.350997	0.337044	0.988447	0.75
HEB_17_056	3.71429	16.5036	18.1786	1.09971	87.5	0.363333	0.0413333	88.6239	0.113921	2.8875	3.52917	4.80833	1.47123	100	0.15	0.0403333	73.1111	0.272549	0.412844	0.975806	0.82496	2.39244	0.776834	0.21148	0.263737	1.34349	1.14286
HEB_17_057	3.49167	11.9958	12.05	1.00387	100	0.296667	0.0346667	88.3146	0.118492	3.35625	5.64375	5.9375	1.06098	100	0.16	0.0373333	76.6667	0.233333	0.539326	1.07692	0.868109	1.96919	0.957218	0.472361	0.498064	1.05885	1
HEB_17_064	3.85313	15.2219	14.8781	0.982377	100	0.273333	0.031	88.6585	0.113136	3.32857	5.21429	4.37857	0.838482	100	0.15	0.034	77.3333	0.231111	0.54878	1.09677	0.87226	2.04278	0.861443	0.339933	0.288688	0.851173	1
HEB_17_070	3.88	16.52	17.59	1.06612	75	0.406667	0.0476667	88.2787	0.117297	2.92	3.43	4.17	1.2421	87.5	0.133333	0.0336667	74.75	0.253571	0.327869	0.706294	0.84675	2.16179	0.755211	0.210791	0.239247	1.1756	1.16667
HEB_17_071	3.85	18.235	15.45	0.856067	75	0.42	0.0493333	88.254	0.117027	3.07857	3.62143	5.16071	1.46617	100	0.14	0.041	70.7143	0.297421	0.333333	0.831081	0.801259	2.54147	0.799614	0.198953	0.344677	1.8073	1.33333
HEB_17_080	3.31071	13.4036	17.4643	1.3058	100	0.353333	0.044	87.5472	0.125253	3.27917	5.44583	5.37083	1.01437	87.5	0.173333	0.0436667	74.8077	0.250335	0.490566	0.992424	0.854484	1.99863	0.990757	0.406378	0.32102	0.830366	0.875
HEB_17_086	3.99688	17.575	22.8594	1.30656	100	0.443333	0.0483333	89.0977	0.109038	3.76071	4.81786	7.61071	1.60739	100	0.176667	0.0376667	78.6792	0.213231	0.398496	0.77931	0.883067	1.95556	0.933924	0.271789	0.333013	1.2292	1
HEB_17_087	3.6625	15.9	17.075	1.0766	62.5	0.386667	0.0483333	87.5	0.124966	2.075	4.55625	4.00625	0.8937	87.5	0.13	0.0326667	74.8718	0.25352	0.336207	0.675862	0.855678	2.02871	0.578017	0.285781	0.2346	0.825627	1.4
HEB_17_104	3.6	17.625	17.1438	0.975351	87.5	0.376667	0.0376667	90	0.0996411	2.725	7.975	9.65625	1.20468	87.5	0.17	0.0293333	82.7451	0.172549	0.451327	0.778761	0.91939	1.7317	0.759675	0.455149	0.563847	1.23147	1
HEB_17_105	3.6125	18.575	20.0375	1.07449	87.5	0.42	0.041	90.2381	0.0984856	3.425	9.4375	7.2875	0.763377	87.5	0.163333	0.033	79.7959	0.202853	0.388889	0.804878	0.884282	2.05972	0.953676	0.505954	0.349984	0.696009	1
HEB_17_114	3.4875	17.1625	14.625	0.86871	87.5	0.443333	0.0436667	90.1504	0.0967499	2.8875	5.7125	6.8125	1.20876	87.5	0.16	0.0366667	77.0833	0.227017	0.360902	0.839695	0.855053	2.34643	0.840421	0.33354	0.47361	1.44131	1
HEB_17_134	3.4375	16.1625	19.025	1.17923	100	0.426667	0.0386667	90.9375	0.0908841	2.8375	5.6875	5.35	0.93212	75	0.14	0.0306667	78.0952	0.219742	0.328125	0.793103	0.858779	2.41783	0.827469	0.354065	0.278656	0.788104	0.75
HEB_17_137	3.4	17.8375	19.4625	1.09384	75	0.413333	0.0433333	89.5161	0.104854	3.625	8.3875	8.575	1.03085	75	0.176667	0.037	79.0566	0.212598	0.427419	0.853846	0.883155	2.02757	1.07164	0.47399	0.440302	0.945296	1
HEB_17_140	2.9625	11.95	11.8625	0.999471	75	0.276667	0.031	88.7952	0.114588	2.875	6.6625	5.4	0.833423	62.5	0.163333	0.042	74.2857	0.261823	0.590361	1.35484	0.836596	2.2849	0.976759	0.550293	0.45529	0.864119	0.833333
HEB_17_144	3.575	16.775	16.6	1.00283	87.5	0.41	0.0386667	90.5691	0.0942078	3.4625	8.6375	7.5375	0.876935	87.5	0.176667	0.037	79.0566	0.213725	0.430894	0.956897	0.872887	2.26866	0.994896	0.519215	0.463916	0.892013	1
HEB_17_160	3.85	15.6125	18.425	1.18136	75	0.39	0.0366667	90.5983	0.0942457	2.7625	5.6375	6.0625	1.08043	62.5	0.123333	0.0346667	71.8919	0.282517	0.316239	0.945455	0.793524	2.99767	0.716996	0.360514	0.326937	0.91984	0.833333
HEB_17_179	3.0625	17.4125	15.8	0.911995	87.5	0.363333	0.0393333	89.1743	0.109431	2.225	4.2125	5.825	1.38121	62.5	0.11	0.0286667	73.9394	0.260909	0.302752	0.728814	0.829156	2.38424	0.726814	0.244696	0.369038	1.51799	0.714286
HEB_18_064	3.625	15.3875	15.625	1.01359	100	0.343333	0.0396667	88.4466	0.11637	2.8	6.7625	6.2625	0.916858	100	0.156667	0.0336667	78.5106	0.217236	0.456311	0.848739	0.887661	1.86677	0.772242	0.437404	0.393438	0.906057	1
HEB_18_225	3.95	18.1375	17.4	0.944118	50	0.43	0.045	89.5349	0.105957	1.95	2.4125	6.2	2.78964	37.5	0.13	0.0376667	71.0256	0.297483	0.302326	0.837037	0.793273	2.80757	0.491748	0.132006	0.380542	3.11859	0.75
HEB_19_005	3.475	17.4375	16.3125	0.931578	87.5	0.41	0.043	89.5122	0.105362	1.9	4.225	4.275	1.06601	75	0.113333	0.0376667	66.7647	0.33869	0.276423	0.875969	0.745873	3.21455	0.550985	0.246175	0.267313	1.1361	0.857143
HEB_19_011	3.4625	17.975	15.2875	0.850027	75	0.403333	0.0426667	89.4215	0.106004	3.175	7.1375	5.775	0.821795	87.5	0.11	0.0343333	68.7879	0.315707	0.272727	0.804688	0.769254	2.97826	0.924208	0.396863	0.381367	0.996739	1.16667
HEB_19_027	3.2375	14.3875	20.675	1.43625	87.5	0.363333	0.035	90.367	0.0966028	2.375	5.6625	3.65	0.712384	50	0.133333	0.0326667	75.5	0.249306	0.366972	0.933333	0.835482	2.58073	0.735967	0.400587	0.177328	0.493068	0.571429
HEB_19_049	4.2125	22.3625	22.8125	1.02286	87.5	0.5	0.0446667	91.0667	0.0893976	2.9875	7.8625	5.6125	0.814617	75	0.203333	0.0426667	79.0164	0.219495	0.406667	0.955224	0.867676	2.45527	0.71031	0.352275	0.241669	0.766604	0.857143
HEB_19_054	3.2125	16.8875	21.075	1.24731	62.5	0.386667	0.031	91.9828	0.0809912	2	4.45	3	0.795308	62.5	0.16	0.0333333	79.1667	0.2075	0.413793	1.07527	0.860669	2.56201	0.625486	0.263562	0.144537	0.652316	1
HEB_19_056	3.7625	17.5	20.4125	1.16608	87.5	0.376667	0.0323333	91.4159	0.0872354	3.1875	9.325	6.8125	0.749758	75	0.173333	0.03	82.6923	0.175789	0.460177	0.927835	0.904572	2.01512	0.849925	0.533825	0.336499	0.637892	0.857143
HEB_19_074	3.7125	15.7375	18.6125	1.18022	62.5	0.297667	0.0286667	90.3695	0.0999686	2.8875	7.2	5.8375	0.822049	75	0.156667	0.0266667	82.9787	0.170719	0.526316	0.930233	0.918216	1.70773	0.797951	0.501114	0.325804	0.700024	1.2
HEB_19_076	4.0125	22.4875	24	1.06715	75	0.426667	0.0373333	91.25	0.0876744	2.8375	4.825	7.925	1.94176	75	0.16	0.0333333	79.1667	0.21078	0.375	0.892857	0.86758	2.40413	0.710463	0.214888	0.33094	1.81036	1
HEB_19_097	3.65	20.3875	21.05	1.03149	100	0.34	0.0333333	90.1961	0.0984217	2.4875	6.2625	5.8375	0.946603	100	0.143333	0.029	79.7674	0.204069	0.421569	0.87	0.884378	2.07341	0.680316	0.30825	0.279411	0.916228	1
HEB_19_110	3.85	21.1125	20.6875	0.978963	87.5	0.37	0.034	90.8108	0.0918761	2.8125	8.2	6.3625	0.775929	87.5	0.143333	0.0316667	77.907	0.21432	0.387387	0.931373	0.857904	2.3327	0.736128	0.389297	0.311814	0.794773	1
HEB_19_115	3.6625	15.925	16.95	1.10703	62.5	0.33	0.0286667	91.3131	0.0869579	2.925	8.3125	6.2375	0.780984	100	0.206667	0.0353333	82.9032	0.172693	0.626263	1.23256	0.9079	1.98593	0.8067	0.566176	0.377126	0.73226	1.6
HEB_19_117	4.1875	19.725	20.725	1.05914	100	0.343333	0.0293333	91.4563	0.085008	3.075	8.4	7.8	0.925871	75	0.146667	0.0273333	81.3636	0.191013	0.427184	0.931818	0.889645	2.247	0.734223	0.425758	0.384135	0.899656	0.75
HEB_19_123	3.55	14.4875	14.0625	0.950521	62.5	0.266667	0.0236667	91.125	0.0959352	2.95	7.325	9.0375	1.24163	75	0.183333	0.0323333	82.3636	0.176004	0.6875	1.3662	0.903853	1.83461	0.832046	0.533782	0.703836	1.31017	1.2
HEB_19_133	3.5125	17.8625	20.0125	1.1178	87.5	0.39	0.036	90.7692	0.0927176	3.1375	8.15	7.8875	0.966612	87.5	0.19	0.0306667	83.8596	0.1612	0.487179	0.851852	0.923877	1.73861	0.891263	0.455385	0.396228	0.874405	1
HEB_19_153	3.525	19.0625	17.35	0.917088	87.5	0.353333	0.0356667	89.9057	0.100901	2.875	7.9375	4.25	0.535414	75	0.156667	0.0323333	79.3617	0.206548	0.443396	0.906542	0.882722	2.04703	0.815803	0.418772	0.246726	0.604981	0.857143
HEB_19_172	4.1	19.725	22.2875	1.1301	100	0.44	0.0393333	91.0606	0.0895495	3.5	7.0125	7.0875	1.01546	87.5	0.18	0.028	84.4444	0.154118	0.409091	0.711864	0.927343	1.72103	0.853343	0.356305	0.317588	0.900846	0.875
HEB_19_175	3.625	15.0125	13.325	0.883283	75	0.214333	0.034	84.1369	0.15938	2.775	2.9875	3.6625	1.23335	62.5	0.126667	0.0373333	70.5263	0.294444	0.59098	1.09804	0.838233	1.84743	0.765305	0.199015	0.28134	1.42328	0.833333
HEB_19_181	3.7875	16.9125	12.9625	0.781572	87.5	0.303333	0.0346667	88.5714	0.114571	3.7875	5.4625	3.8125	0.718099	75	0.143333	0.035	75.5814	0.24625	0.472527	1.00962	0.853338	2.14932	1.00086	0.327903	0.299487	0.990257	0.857143
HEB_19_187	4.0875	15.05	15.6125	1.03613	87.5	0.306667	0.032	89.5652	0.103175	3.45	3.9375	4.7625	1.21597	75	0.113333	0.0306667	72.9412	0.272222	0.369565	0.958333	0.814392	2.63846	0.843041	0.259597	0.303011	1.17382	0.857143
HEB_20_023	3.3375	16.35	16.7375	1.02648	75	0.39	0.0413333	89.4017	0.106095	3.05	4.2375	4.9	1.1554	100	0.136667	0.0323333	76.3415	0.235714	0.350427	0.782258	0.853915	2.22172	0.923336	0.258768	0.293414	1.13066	1.33333
HEB_20_030	3.675	12.9125	12.75	0.968033	50	0.236667	0.0276667	88.3099	0.117745	3.325	4.5	3.675	0.864459	50	0.141	0.0413333	70.6856	0.309935	0.595775	1.49398	0.800427	2.63225	0.905875	0.340381	0.295972	1.02343	1
HEB_20_054	4.1625	15.2125	14.625	0.962996	100	0.31	0.0356667	88.4946	0.115641	3.775	5.325	6.4875	1.21755	75	0.166667	0.038	77.2	0.228472	0.537634	1.06542	0.872369	1.9757	0.908106	0.350488	0.446659	1.27722	0.75
HEB_20_060	3.775	15.45	18.3125	1.1859	87.5	0.343333	0.0343333	90	0.102144	3.55	5	5.15	1.02865	100	0.166667	0.0413333	75.2	0.249074	0.485437	1.20388	0.835556	2.43845	0.940789	0.327581	0.284317	0.881208	1.14286
HEB_20_062	4.0875	18.4375	16.6375	0.904476	50	0.46	0.0466667	89.8551	0.101137	3.475	5.475	6.2125	1.16449	100	0.153333	0.0276667	81.9565	0.182956	0.333333	0.592857	0.912097	1.809	0.854481	0.297491	0.373438	1.27781	2
HEB_20_064	0.3	0.5625	1	2.30128	0	0.05	0.0256667	48.6667	0.513333	0.375	0.375	0.6375	1.56875	25	0.075	0.035	53.3333	0.472222	1.5	1.36364	1.09589	0.919913	1.25	0.778846	0.6375	1.05469	#DIV/0!
HEB_20_065	4.275	17.5875	17.8125	1.01894	75	0.416667	0.0433333	89.6	0.104983	4.175	5.075	6.4	1.29088	50	0.186667	0.0426667	77.1429	0.227957	0.448	0.984615	0.860969	2.17137	0.980723	0.28766	0.358583	1.27983	0.666667
HEB_20_076	4.225	17.175	20.1625	1.17407	87.5	0.38	0.0413333	89.1228	0.108821	3.6	4.125	4.225	1.07764	87.5	0.13	0.032	75.3846	0.245455	0.342105	0.774194	0.845851	2.25559	0.853576	0.240613	0.213282	0.938102	1
HEB_20_081	3.625	17.1	15.975	0.933027	75	0.306667	0.0313333	89.7826	0.102981	3.95	6.05	4.775	0.802129	62.5	0.186667	0.0403333	78.3929	0.216264	0.608696	1.28723	0.873141	2.10004	1.08936	0.355339	0.298997	0.859485	0.833333
HEB_20_082	3.5125	15.3875	15.3875	1.00829	37.5	0.266667	0.0313333	88.25	0.117675	2.3625	3.4875	2.775	0.949357	62.5	0.1	0.028	72	0.28	0.375	0.893617	0.815864	2.37944	0.676965	0.219227	0.178411	0.899198	1.66667
HEB_20_087	3.6375	18.6375	19.3625	1.03889	75	0.37	0.0453333	87.7477	0.122575	2.875	4.7125	5.25	1.13387	100	0.15	0.0323333	78.4444	0.215159	0.405405	0.713235	0.893977	1.75532	0.790127	0.252674	0.272311	1.09612	1.33333
HEB_20_090	3.575	13.6875	15.4625	1.13051	87.5	0.346667	0.041	88.1731	0.119024	2.925	4.5875	3	0.64735	87.5	0.126667	0.0306667	75.7895	0.242475	0.365385	0.747967	0.859553	2.03719	0.819046	0.338468	0.193734	0.57261	1
HEB_20_095	3.65	16.9	15.8	0.939391	75	0.35	0.036	89.7143	0.102943	3.1125	5.575	5.8875	1.0734	100	0.153333	0.035	77.1739	0.23006	0.438095	0.972222	0.860219	2.23483	0.853958	0.329891	0.372885	1.1397	1.33333
HEB_20_110	3.6875	16.3625	17.175	1.03455	87.5	0.243333	0.038	84.3836	0.155725	2.95	3.5875	3.0625	0.855366	75	0.123333	0.0323333	73.7838	0.278462	0.506849	0.850877	0.874386	1.78817	0.797262	0.215824	0.175401	0.84426	0.857143
HEB_21_002	4.425	16.375	13.8625	0.860127	62.5	0.306667	0.04	86.9565	0.130028	4.5625	6.0125	4.55	0.773353	100	0.206667	0.0433333	79.0323	0.208516	0.673913	1.08333	0.908871	1.60363	1.04434	0.37195	0.333265	0.889793	1.6
HEB_21_011	3.9375	16.975	18.625	1.10024	87.5	0.4	0.0426667	89.3333	0.106247	3.4625	3.7625	5.1875	1.42823	50	0.186667	0.045	75.8929	0.243761	0.466667	1.05469	0.849547	2.29428	0.894444	0.221655	0.280619	1.29311	0.571429
HEB_21_018	3.875	18.3625	19.9375	1.09202	62.5	0.383333	0.046	88	0.120902	3.2	3.95	5.825	1.50391	62.5	0.153333	0.0363333	76.3043	0.236536	0.4	0.789855	0.867095	1.95642	0.83125	0.214137	0.292939	1.3717	1
HEB_21_021	4	17.675	22.5	1.28053	75	0.38	0.0396667	89.5614	0.10443	3.8625	5.25	5.25	1.00417	87.5	0.156667	0.035	77.6596	0.224444	0.412281	0.882353	0.86711	2.14924	0.961704	0.299715	0.2375	0.792357	1.16667
HEB_21_045	3.775	13.6125	13.0625	0.959561	87.5	0.306667	0.0386667	87.3913	0.125154	3.65	4.75	5.4	1.16431	87.5	0.153333	0.038	75.2174	0.250691	0.5	0.982759	0.860697	2.00306	0.96875	0.348942	0.42327	1.25634	1
HEB_21_064	3.375	13.425	13.5	1.00587	75	0.34	0.0436667	87.1569	0.146881	3.025	3.025	2.2375	0.721094	75	0.123333	0.032	74.0541	0.262019	0.362745	0.732824	0.849664	1.78389	0.894048	0.350614	0.200245	0.722817	1
HEB_21_071	3.6625	16.8875	14.25	0.832673	100	0.363333	0.0403333	88.8991	0.111717	4.1625	6.525	6.9875	1.11856	75	0.193333	0.042	78.2759	0.219187	0.53211	1.04132	0.880502	1.96198	1.14324	0.386835	0.548932	1.42293	0.75
HEB_21_091	3.5625	15.1875	14.9375	0.962104	50	0.31	0.0386667	87.5269	0.13801	3.85	5.3	6.875	1.29483	87.5	0.17	0.0376667	77.8431	0.221596	0.548387	0.974138	0.889363	1.60565	1.10321	0.448081	0.667199	1.36961	1.75
HEB_21_094	3.45	15.125	14.125	0.933298	87.5	0.27	0.0316667	88.2716	0.117659	3.65	5.0875	5.4375	1.07259	75	0.153333	0.0383333	75	0.254608	0.567901	1.21053	0.84965	2.16395	1.0629	0.336012	0.390726	1.18497	0.857143
HEB_21_096	3.1875	10.975	10.5625	0.93997	87.5	0.236667	0.033	86.0563	0.144387	2.7375	3.2625	3.6625	1.14641	100	0.143333	0.0416667	70.9302	0.291528	0.605634	1.26263	0.82423	2.01908	0.861538	0.300271	0.3991	1.30668	1.14286
HEB_21_097	5.125	17.875	12.375	0.684846	75	0.39	0.0506667	87.0085	0.130966	2.7375	4.25	3.8375	0.904221	50	0.123333	0.0403333	67.2973	0.349603	0.316239	0.796053	0.773456	2.66942	0.541477	0.240363	0.324348	1.33422	0.666667
HEB_21_099	3.85	14.2125	15.0375	1.05859	25	0.31	0.038	87.7419	0.122581	2.7375	4.25	3.8375	0.904221	50	0.136667	0.0353333	74.1463	0.257692	0.44086	0.929825	0.84505	2.10223	0.710688	0.299297	0.256022	0.854159	2
HEB_21_120	3.6125	16.8125	13.6875	0.819565	100	0.403333	0.0406667	89.9174	0.100891	3.7875	4.4375	3.9625	0.895514	100	0.15	0.033	78	0.215185	0.371901	0.811475	0.867463	2.13284	1.05114	0.26525	0.28836	1.09643	1
HEB_21_141	4.125	16.425	12.0625	0.734617	100	0.4	0.0476667	88.0833	0.119184	3.625	5.0125	5.4125	1.12046	100	0.146667	0.033	77.5	0.228917	0.366667	0.692308	0.879849	1.92071	0.877305	0.30543	0.448835	1.54436	1
HEB_21_149	3.725	14.3125	9.5125	0.679759	62.5	0.276667	0.028	89.8795	0.0993175	3.9875	6.6875	5.425	0.83721	87.5	0.176667	0.0393333	77.7358	0.229365	0.638554	1.40476	0.864889	2.30941	1.08119	0.476652	0.638043	1.33245	1.4
HEB_21_156	3.4375	11.9875	11.8625	0.972357	75	0.263333	0.0296667	88.7342	0.119444	3.775	4.9	4.3125	0.900576	100	0.14	0.0386667	72.381	0.280201	0.531646	1.30337	0.815705	2.34587	1.12908	0.477883	0.493539	0.959053	1.33333
HEB_21_157	4.075	18.5	12.0875	0.653088	75	0.47	0.0493333	89.5035	0.10486	3.675	6.2	4.025	0.671597	100	0.183333	0.046	74.9091	0.253782	0.390071	0.932432	0.83694	2.42018	0.90436	0.336856	0.335203	1.03406	1.33333
HEB_21_160	3.8	14.8875	12.125	0.804661	100	0.306667	0.036	88.2609	0.127102	3.625	4.4125	4.5125	1.02739	100	0.166667	0.0416667	75	0.250529	0.543478	1.15741	0.849754	1.97109	0.954599	0.300209	0.396451	1.29907	1
HEB_21_184	4.0875	17.475	12.9625	0.745222	100	0.403333	0.039	90.3306	0.0967641	3.05	5	3.95	0.796363	100	0.153333	0.036	76.5217	0.234444	0.380165	0.923077	0.84713	2.42284	0.746898	0.287973	0.308006	1.07402	1
HEB_22_003	4.0625	17.225	11.275	0.653976	87.5	0.396667	0.0406667	89.7479	0.103126	2.4125	2.8625	3.15	1.08568	87.5	0.123333	0.0406667	67.027	0.329604	0.310924	1	0.746837	3.19612	0.601925	0.165792	0.273687	1.65874	1
HEB_22_014	4.0375	17.5875	13.1875	0.752131	87.5	0.43	0.0433333	89.9225	0.101395	2.7375	3.3	5.875	1.92528	87.5	0.163333	0.045	72.449	0.274444	0.379845	1.03846	0.805683	2.7067	0.674837	0.184744	0.444739	2.55288	1
HEB_22_022	4.1	17.1125	17.8	1.04108	100	0.523333	0.049	90.6369	0.0936537	3.7125	4.3875	4.425	1.18969	100	0.193333	0.0483333	75	0.256629	0.369427	0.986395	0.827477	2.74019	0.905488	0.257192	0.248767	1.15553	1
HEB_22_023	3.8375	17.1125	12.325	0.724632	100	0.363333	0.0356667	90.1835	0.0987772	2.6125	2.6125	3.6625	1.4253	100	0.133333	0.041	69.25	0.308425	0.366972	1.14953	0.767879	3.12243	0.687742	0.152392	0.298285	1.96345	1
HEB_22_026	3.8375	16.6125	14.7	0.884441	87.5	0.5	0.056	88.8	0.111931	2.525	2.6375	2.85	1.11413	100	0.14	0.0413333	70.4762	0.293429	0.28	0.738095	0.793651	2.62152	0.657612	0.15893	0.195376	1.25282	1.14286
HEB_22_036	3.975	14.8625	11.2375	0.753006	100	0.386667	0.0423333	89.0517	0.109324	3.5125	6.075	4.1375	0.686884	100	0.17	0.0363333	78.6275	0.21359	0.439655	0.858268	0.882941	1.95373	0.897884	0.412558	0.378039	0.913853	1
HEB_22_054	3.8125	14.825	14.6	0.987237	100	0.31	0.04	87.0968	0.130101	2.6875	2.95	2.875	1.01318	100	0.11	0.0376667	65.7576	0.346296	0.354839	0.941667	0.754994	2.66175	0.708956	0.201504	0.196663	1.03399	1
HEB_22_065	3.9125	18.1375	16.9	0.96264	100	0.43	0.0423333	90.155	0.0979719	3.8125	5.55	5.175	0.935217	87.5	0.15	0.0336667	77.5556	0.224385	0.348837	0.795276	0.860246	2.2903	0.97865	0.311442	0.308327	1.01385	0.875
HEB_22_114	4	16.8875	15.1375	0.894921	100	0.37	0.033	91.0811	0.0892613	3.675	5	4.6625	0.957647	100	0.156667	0.0353333	77.4468	0.228116	0.423423	1.07071	0.850306	2.5556	0.91875	0.294801	0.307609	1.09455	1
HEB_22_123	3.975	14.1	12.075	0.859045	87.5	0.33	0.038	88.4848	0.115618	3.6375	6.3	4.625	0.734815	87.5	0.146667	0.0266667	81.8182	0.179861	0.444444	0.701754	0.924658	1.55564	0.916532	0.449726	0.393127	0.883431	1
HEB_22_143	4.325	18.9125	19.375	1.02874	100	0.436667	0.0386667	91.145	0.0895534	3.7	4.825	5.75	1.20273	100	0.15	0.0346667	76.8889	0.230226	0.343511	0.896552	0.843588	2.57083	0.858255	0.25853	0.295765	1.17668	1
HEB_23_007	4.1875	15.9	13.6875	0.865549	100	0.293333	0.03	89.7727	0.102375	4.0125	6.975	6.5	0.935948	100	0.143333	0.028	80.4651	0.194861	0.488636	0.933333	0.89632	1.90341	0.958361	0.440599	0.48209	1.09915	1
HEB_23_017	4.65	18.675	18.4	0.986388	100	0.4	0.0383333	90.4167	0.095614	4.825	6.6375	6.575	0.998739	100	0.176667	0.0393333	77.7358	0.2221	0.441667	1.02609	0.859751	2.32288	1.03889	0.35655	0.356925	1.01598	1
HEB_23_029	3.8125	15.2625	17.4875	1.14612	100	0.366667	0.036	90.1818	0.0991475	3.6625	6.4375	6.1	0.957115	100	0.183333	0.0303333	83.4545	0.166702	0.5	0.842593	0.925403	1.68135	0.971163	0.426546	0.351019	0.835516	1
HEB_23_056	4.2	17.075	15.15	0.88738	87.5	0.366667	0.0366667	90	0.1	3.8375	4.5625	6.0625	1.33806	100	0.17	0.039	77.0588	0.230413	0.463636	1.06364	0.856209	2.30413	0.914938	0.267138	0.400611	1.5067	1.14286
HEB_23_059	3.9125	19.3	18.1125	0.964408	100	0.416667	0.0323333	92.24	0.0776231	3.75	4.5375	5.6875	1.31995	75	0.136667	0.029	78.7805	0.212479	0.328	0.896907	0.854082	2.73731	0.959491	0.239429	0.322341	1.4792	0.75
HEB_23_062	4.2125	18.05	19.3	1.07015	100	0.406667	0.0383333	90.5738	0.0938943	4.125	6.75	6.7875	1.02192	100	0.176667	0.0346667	80.3774	0.196698	0.434426	0.904348	0.887424	2.09488	0.982373	0.373871	0.352384	0.953467	1
HEB_23_064	4.375	18.275	18.125	0.994	100	0.456667	0.04	91.2409	0.0873948	3.5875	5.55	5.5125	0.977561	75	0.153333	0.0323333	78.913	0.214986	0.335766	0.808333	0.864887	2.45994	0.828672	0.30716	0.305887	0.978639	0.75
HEB_23_073	4.1375	20.7625	14.1875	0.692453	100	0.44	0.048	89.0909	0.109112	2.7625	3.55	3.375	1.02913	100	0.15	0.034	77.3333	0.227885	0.340909	0.708333	0.868027	2.08855	0.673935	0.174396	0.24778	1.68672	1
HEB_23_083	3.6375	18.55	16.9375	0.920619	100	0.406667	0.0403333	90.082	0.0989947	3.1875	3.725	5.8875	1.58771	87.5	0.15	0.0376667	74.8889	0.248878	0.368852	0.933884	0.831342	2.51406	0.87707	0.20144	0.35151	1.75986	0.875
HEB_23_086	5.625	19.175	20.7875	1.08446	100	0.316667	0.038	88	0.120039	2.425	2.425	6	2.47234	100	0.0866667	0.0333333	61.5385	0.385503	0.273684	0.877193	0.699301	3.21148	0.431397	0.126437	0.287749	2.27304	1
HEB_23_100	5.1125	16.1625	14.25	0.883441	75	0.376667	0.0376667	90	0.1	2.8125	4.5625	5.75	1.37254	87.5	0.156667	0.0383333	75.5319	0.248956	0.415929	1.0177	0.839243	2.48956	0.553422	0.279755	0.403407	1.54855	1.16667
HEB_23_103	6.3375	17.8625	17.2	0.963913	87.5	0.363333	0.036	90.0917	0.0986139	3.4625	4.8875	5.7375	1.17549	100	0.173333	0.0383333	77.8846	0.220417	0.477064	1.06481	0.864503	2.23515	0.549086	0.27298	0.333142	1.22038	1.14286
HEB_23_109	5.5625	14.175	16.375	1.1551	100	0.333333	0.0333333	90	0.100223	2.1875	2.45	4.6375	1.89453	100	0.136667	0.034	75.122	0.251082	0.41	1.02	0.834688	2.50522	0.392735	0.17241	0.280605	1.63335	1
HEB_23_116	4.5125	14.8875	11.8125	0.789984	100	0.296667	0.0316667	89.3258	0.108529	3.5125	6.2125	6.6375	1.08146	87.5	0.17	0.035	79.4118	0.208553	0.573034	1.10526	0.889012	1.92163	0.810926	0.423859	0.590604	1.37388	0.875
HEB_23_126	5.1125	16.0613	8.725	0.534441	75	0.323333	0.04	87.6289	0.124129	2.9	4.6875	5.0875	1.15368	87.5	0.16	0.0306667	80.8333	0.18935	0.494845	0.766667	0.922451	1.52543	0.584522	0.289427	0.634573	2.27697	1.16667
HEB_23_132	5.5125	15.475	15.025	0.970926	87.5	0.363333	0.0326667	91.0092	0.0897312	2.7625	5.0125	5.3625	1.11531	50	0.14	0.0306667	78.0952	0.225159	0.385321	0.938776	0.858103	2.50926	0.50408	0.327544	0.364542	1.1448	0.571429
HEB_23_146	5	17.0875	17.8875	1.05209	100	0.413333	0.0373333	90.9677	0.0903661	3.1125	4.475	5.225	1.2163	100	0.16	0.0326667	79.5833	0.208363	0.387097	0.875	0.874852	2.30576	0.631238	0.265695	0.29021	1.18205	1
HEB_23_159	5	14.925	16.05	1.0787	100	0.356667	0.031	91.3084	0.0872007	3.325	6.525	8.5	1.30809	75	0.19	0.0366667	80.7018	0.192697	0.53271	1.1828	0.883837	2.20982	0.665	0.438396	0.532512	1.23447	0.75
HEB_24_006	5.5375	16.875	17.125	1.02381	75	0.36	0.0343333	90.463	0.0954335	3.275	5.225	5.175	1.0047	75	0.16	0.0343333	78.5417	0.216246	0.444444	1	0.868219	2.26594	0.596463	0.315476	0.301077	1.00544	1
HEB_24_012	5.5625	14.15	16.5125	1.16801	87.5	0.33	0.0313333	90.5051	0.0949559	3.4375	5.2875	5.5	1.05136	87.5	0.173333	0.0356667	79.4231	0.205991	0.525253	1.1383	0.877554	2.16934	0.617946	0.374896	0.333944	0.909548	1
HEB_24_024	5.775	18.375	17.475	0.951648	100	0.443333	0.039	91.203	0.0881019	3.7	7.125	6.0875	0.852904	75	0.173333	0.031	82.1154	0.178791	0.390977	0.794872	0.900358	2.02937	0.640263	0.387815	0.347777	0.897195	0.75
HEB_24_044	3.9625	9.4375	11.175	1.12698	62.5	0.193333	0.0326667	83.1034	0.177315	3.2625	6.0375	4.825	0.808355	75	0.216667	0.051	76.4615	0.236548	1.12069	1.56122	0.920077	1.33405	0.866896	0.77204	0.590372	0.730082	1.2
HEB_24_066	4.95	12.1625	9.7	0.844405	87.5	0.25	0.024	90.4	0.0963845	2.65	4.8625	4.65	0.964189	87.5	0.15	0.0346667	76.8889	0.230387	0.6	1.44444	0.850541	2.39029	0.555743	0.417549	0.491029	1.3256	1
HEB_24_098	5.425	13.35	15.75	1.17937	100	0.296667	0.0353333	88.0899	0.11914	3.1125	5.7625	7.25	1.25672	87.5	0.126667	0.0306667	75.7895	0.241425	0.426966	0.867925	0.860365	2.0264	0.575758	0.43162	0.46144	1.06902	0.875
HEB_24_106	5.2875	15.875	15.125	0.954789	100	0.31	0.0313333	89.8925	0.101584	3.5625	4.075	5.325	1.32485	75	0.136667	0.033	75.8537	0.246405	0.44086	1.05319	0.843827	2.42562	0.686628	0.254593	0.351415	1.38969	0.75
HEB_24_111	5.475	15.75	17.2875	1.10113	87.5	0.38	0.0376667	90.0877	0.0988441	3.1375	5.1	6.4	1.2856	75	0.156667	0.034	78.2979	0.218562	0.412281	0.902655	0.869129	2.21118	0.572745	0.322847	0.373147	1.16345	0.857143
HEB_24_135	5.7375	16.4375	18.525	1.13438	87.5	0.42	0.0343333	91.8254	0.081698	3.9375	7.175	6.85	0.946153	87.5	0.176667	0.0333333	81.1321	0.19288	0.420635	0.970874	0.883547	2.36088	0.690591	0.447526	0.370406	0.835174	1
HEB_24_198	5.5875	15.15	16.3875	1.07981	100	0.403333	0.0373333	90.7438	0.0938354	3.8875	6.1875	7.925	1.28565	87.5	0.18	0.0323333	82.037	0.17902	0.446281	0.866071	0.904051	1.9078	0.696548	0.407675	0.485161	1.1954	0.875
HEB_25_005	5.775	18.0375	19.675	1.09239	100	0.376667	0.0336667	91.0619	0.0893818	3.7875	5.725	6.7625	1.17496	87.5	0.17	0.0373333	78.0392	0.221925	0.451327	1.10891	0.85699	2.48288	0.66145	0.319028	0.344865	1.07758	0.875
HEB_25_007	5.2375	15.95	17.8875	1.12087	100	0.316667	0.033	89.5789	0.105214	3.6125	4.7875	5.9375	1.24386	87.5	0.153333	0.0316667	79.3478	0.204099	0.484211	0.959596	0.885787	1.93985	0.690047	0.302837	0.33202	1.11217	0.875
HEB_25_014	4.6875	15.15	16.0125	1.05824	75	0.293333	0.0336667	88.5227	0.131529	3.3625	4.5125	5.7	1.28977	87.5	0.166667	0.0336667	79.8	0.202451	0.568182	1	0.901463	1.53921	0.717556	0.336859	0.375547	1.21926	1.16667
HEB_25_020	5.3	16.625	16.9875	1.02172	87.5	0.316667	0.0303333	90.4211	0.0958386	4.075	6.3375	6.7625	1.14294	87.5	0.206667	0.0446667	78.3871	0.215909	0.652632	1.47253	0.866912	2.25284	0.771718	0.381398	0.398107	1.10891	1
HEB_25_022	5.225	15.95	16.225	1.02542	100	0.33	0.0313333	90.5051	0.0945455	3.1125	4.525	5.6125	1.22905	100	0.143333	0.0316667	77.907	0.22164	0.434343	1.01064	0.860803	2.34427	0.596414	0.287939	0.344785	1.19321	1
HEB_25_023	5.7875	17.075	17.1125	0.996034	100	0.393333	0.04	89.8305	0.105351	3.325	5.5	5.8875	1.07652	100	0.176667	0.0386667	78.1132	0.217966	0.449153	0.966667	0.869562	2.06894	0.574308	0.325916	0.35459	1.08487	1
HEB_25_027	5.725	16.0125	16.05	1.00842	100	0.326667	0.033	89.898	0.10209	3.475	5.7125	6.1625	1.08797	87.5	0.143333	0.0303333	78.8372	0.212137	0.438776	0.919192	0.876963	2.07794	0.615012	0.364076	0.385643	1.0879	0.875
HEB_25_029	5.7375	16.125	16.0875	0.99445	100	0.376667	0.0336667	91.0619	0.0899471	2.875	4.075	5.1375	1.28066	87.5	0.14	0.0373333	73.3333	0.266667	0.371681	1.10891	0.805313	2.96471	0.501728	0.256491	0.329943	1.28997	0.875
HEB_25_040	5.325	15.0125	18.95	1.26672	100	0.346667	0.0296667	91.4423	0.0855431	2.775	4.1	5.8875	1.44887	100	0.143333	0.034	76.2791	0.23428	0.413462	1.14607	0.834177	2.73874	0.521002	0.277421	0.310429	1.15095	1
HEB_25_051	5.1875	14.0625	15.6	1.10916	100	0.32	0.038	88.125	0.119389	2.6125	2.875	4.4625	1.57729	100	0.123333	0.045	63.5135	0.359377	0.385417	1.18421	0.720721	3.01014	0.5044	0.204168	0.289052	1.44092	1
HEB_25_061	5.475	15.7375	14.725	0.939701	100	0.393333	0.0373333	90.5085	0.0951285	2.5125	2.625	4.6875	1.9625	100	0.0933333	0.039	58.2143	0.438462	0.237288	1.04464	0.643192	4.60915	0.46747	0.169953	0.318637	2.15635	1
HEB_25_076	6.075	14.8	18.1375	1.22273	87.5	0.29	0.03	89.6552	0.104648	3.275	4.375	6.3875	1.46928	100	0.13	0.0316667	75.641	0.243723	0.448276	1.05556	0.843688	2.32899	0.538722	0.297923	0.354052	1.19863	1.14286
HEB_25_077	4.9	15.4125	18.8875	1.23074	100	0.37	0.0346667	90.6306	0.0942297	2.15	2.15	5.05	2.4235	100	0.113333	0.0413333	63.5294	0.386706	0.306306	1.19231	0.700971	4.10387	0.433437	0.139648	0.268323	1.99604	1
HEB_25_079	5.55	15.3125	18.925	1.23607	100	0.366667	0.0336667	90.8182	0.0917668	2.775	3.65	4.3125	1.1684	75	0.13	0.0346667	73.3333	0.274495	0.354545	1.0297	0.807474	2.99122	0.502432	0.238568	0.226479	0.947693	0.75
HEB_25_086	5.075	13.775	12.1875	0.885449	100	0.326667	0.0356667	89.0816	0.109004	2.15	2.3375	3.2375	1.38548	87.5	0.123333	0.0403333	67.2973	0.326923	0.377551	1.13084	0.755456	2.99918	0.426339	0.170295	0.263044	1.56424	0.875
HEB_25_124	5.575	15.3875	17.675	1.15482	100	0.416667	0.0413333	90.08	0.0993391	2.6125	3.225	4.625	1.52756	87.5	0.13	0.038	70.7692	0.29274	0.312	0.919355	0.785626	2.94687	0.466131	0.212171	0.26222	1.32125	0.875
HEB_25_125	4.8125	15.3875	18.6875	1.22866	100	0.4	0.0413333	89.6667	0.102772	3.25	3.9875	5.625	1.41717	100	0.15	0.042	72	0.280505	0.375	1.01613	0.802974	2.72938	0.680274	0.263847	0.300429	1.15867	1

## Sheet: Table S3
Table S3. Seedling growth parameters means for the 25 HEB families and Barke under control and sea-water stress conditions.
		CONTROL									40% Sea-Water stress									Tolerance Index
Family	Number of genotypes	CL_C	SL_C	RL_C	RSR_C	Ger%_C	FW_C	DW_C	WCP_C	DW/FW_C	CL_S	SL_S	RL_S	RSR_S	Ger%_S	FW_S	DW_S	WCP_S	DW/FW_S	FW_TI	DW_TI	WCP_TI	DW/FW_TI	CL_TI	SL_TI	RL_TI	RSR_TI	Ger%_TI
BARKE	1	3.8375	13.1625	14.5375	1.10454	100	0.3275	0.037	0.887	0.112977	3.4125	4.775	3.925	0.823053	87.5	0.155	0.035	77.4	0.225806	0.473282	0.945946	0.872	2	0.889251	0.362773	0.269991	0.745158	0.875
HEB1	18	3.77744	16.2997	19.0794	1.17335	96.7105	0.38057	0.0427544	84.1422	0.112422	3.63013	4.68217	5.36439	1.1968	94.7368	0.173596	0.0412281	76.0531	0.240204	0.458411	0.976409	0.856837	2.1503	0.963803	0.286187	0.286466	1.03261	0.979592
HEB2	16	3.71664	15.8994	18.8146	1.19312	95.8795	0.36196	0.0396187	88.7642	0.110115	3.70469	4.8249	5.34007	1.14572	91.8283	0.172295	0.0403629	76.3958	0.237074	0.48235	1.02901	0.858287	2.15946	1.00136	0.307022	0.288403	0.978061	0.957746
HEB3	17	3.76915	15.0626	18.5453	1.23812	90.5726	0.346594	0.0391729	88.5078	0.115431	3.54381	4.72314	5.889	1.29885	82.4646	0.160998	0.0389928	75.4261	0.247702	0.489844	1.01483	0.852413	2.18026	0.943882	0.32135	0.328939	1.07596	0.910481
HEB4	15	3.79017	16.2881	18.3464	1.13789	92.9249	0.354031	0.0385705	88.7324	0.113339	3.3676	4.61531	5.57696	1.30817	90.5245	0.160491	0.0389207	75.4358	0.248312	0.478087	1.02167	0.850172	2.23735	0.895607	0.291632	0.311478	1.19248	0.974168
HEB5	17	3.73313	16.3617	17.3682	1.07123	94.3645	0.356879	0.0397318	88.6466	0.114002	3.37096	4.83843	4.89198	1.07936	92.9223	0.163798	0.0384783	76.332	0.237664	0.471381	0.984611	0.86128	2.12421	0.911387	0.29612	0.283863	1.02744	0.984717
HEB6	15	3.80097	16.1222	18.111	1.13476	95.756	0.363169	0.0406876	88.7052	0.113486	3.3512	4.43821	4.8253	1.15001	94.3643	0.155375	0.0379287	75.4621	0.246651	0.435592	0.952729	0.850717	2.19974	0.884519	0.275674	0.268778	1.02848	0.985466
HEB7	17	3.64494	15.8191	18.0519	1.14686	91.224	0.320693	0.0359485	88.8011	0.112468	3.46163	5.09365	5.5504	1.13332	90.4929	0.168821	0.0378822	77.0069	0.234403	0.542684	1.08784	0.867183	2.09371	0.955506	0.326872	0.312761	0.997012	0.991985
HEB8	12	3.61412	14.8393	18.0543	1.2282	92.9592	0.308633	0.0346464	88.7225	0.113524	3.4617	4.95567	5.89663	1.26657	92.9207	0.159236	0.0378184	76.0323	0.239682	0.531687	1.10961	0.857069	2.12398	0.96096	0.338664	0.334196	1.04159	0.999586
HEB9	23	3.5688	14.2957	17.9951	1.26505	84.8684	0.332632	0.0371404	88.729	0.116845	3.02363	3.82443	5.82295	1.67849	89.4737	0.15	0.0379649	74.1655	0.258931	0.467639	1.05691	0.836032	2.22781	0.851848	0.275229	0.336341	1.35017	1.05426
HEB10	18	3.41588	13.2847	18.3071	1.382	88.6773	0.292595	0.0321653	88.5372	0.116454	3.14138	5.04341	6.20052	1.33875	84.9723	0.150439	0.0329367	77.827	0.222846	0.555051	1.03989	0.87991	1.98202	0.925081	0.392264	0.36142	0.997529	0.958219
HEB11	18	3.56098	14.6391	18.1409	1.25259	89.5356	0.306189	0.0347894	88.5602	0.115236	3.07076	3.79471	5.42368	1.57585	90.6564	0.139672	0.0376844	72.3484	0.281301	0.464651	1.09202	0.817045	2.45847	0.864431	0.270539	0.313736	1.2616	1.01252
HEB12	11	3.52734	14.4207	18.1423	1.26953	85.6335	0.29015	0.0330766	88.5433	0.116545	2.97034	3.8879	5.35329	1.5436	87.0082	0.139281	0.0346501	74.4351	0.258401	0.491939	1.06316	0.840672	2.23155	0.848359	0.282313	0.309061	1.21365	1.01605
HEB13	18	3.47248	14.2842	17.1267	1.20731	88.7176	0.300008	0.0330303	88.7405	0.114578	3.0862	4.24811	5.5685	1.41376	93.3952	0.13891	0.0342886	75.0498	0.251702	0.487029	1.05676	0.845795	2.23742	0.91411	0.326653	0.373057	1.26008	1.05272
HEB14	12	3.77058	14.8812	16.7497	1.13207	83.6167	0.318421	0.0347911	88.9582	0.111646	3.07641	4.04632	5.2485	1.43129	91.0997	0.145644	0.0370327	74.2764	0.260404	0.470725	1.07523	0.834901	2.34304	0.82134	0.292941	0.345593	1.31944	1.08949
HEB15	18	3.75986	15.2829	18.514	1.22487	95.8482	0.347636	0.0369013	89.288	0.108701	3.21626	4.98694	5.8857	1.24092	96.2421	0.158367	0.0372649	76.3492	0.237824	0.470138	1.03092	0.855124	2.21556	0.861939	0.332789	0.32393	1.03503	1.00411
HEB16	15	3.5584	15.1037	16.6671	1.10349	95.1762	0.354788	0.0385211	88.9026	0.111607	2.9605	4.44206	5.80236	1.42089	95.197	0.147984	0.0351718	75.913	0.242308	0.440976	0.925557	0.854297	2.21409	0.833866	0.302264	0.365532	1.30716	1.00022
HEB17	30	3.56775	16.1225	17.1701	1.07109	87.5	0.381754	0.0409474	89.2196	0.108052	3.04725	5.72786	6.1643	1.13372	85.5263	0.152807	0.0359649	76.246	0.238981	0.408401	0.892761	0.854534	2.22026	0.859898	0.360013	0.365394	1.08711	0.977444
HEB18	2	3.58816	16.1901	16.8707	1.04808	84.8684	0.381847	0.0409972	89.2016	0.108351	2.9695	5.78854	6.1983	1.17238	82.7909	0.151902	0.0355946	76.2924	0.238945	0.407291	0.883868	0.855258	2.21639	0.83518	0.363833	0.374751	1.16769	0.97552
HEB19	19	3.71711	17.8967	18.6428	1.04708	82.2368	0.359053	0.0344912	90.2261	0.098512	2.90132	6.56184	5.76974	0.951558	77.6316	0.154912	0.0326491	78.1628	0.220046	0.443196	0.961242	0.865943	2.2386	0.782333	0.376291	0.321377	0.937568	0.944
HEB20	14	3.62327	15.5979	15.7911	1.07921	73.4072	0.320705	0.0364995	86.5822	0.134527	3.15336	4.63549	4.60696	1.05072	76.4543	0.142855	0.03435	74.9729	0.252699	0.504079	0.971847	0.871235	2.06915	0.888868	0.321703	0.311458	1.03685	1.04151
HEB21	19	3.84671	15.6362	14.0566	0.901005	78.2895	0.343158	0.0396491	88.3481	0.119291	3.53487	4.84605	4.77303	1.015	83.5526	0.158772	0.0385614	75.4579	0.248032	0.476275	0.998165	0.854051	2.09662	0.934851	0.329901	0.382242	1.16516	1.06723
HEB22	11	3.92548	16.2848	13.5247	0.834323	91.6205	0.386482	0.0404728	89.4401	0.106714	3.37289	4.63137	4.39792	1.02814	95.8449	0.153269	0.0382576	74.7264	0.253972	0.408454	0.968406	0.835476	2.3997	0.867687	0.296198	0.349003	1.27391	1.04611
HEB23	18	4.67503	17.0498	15.9487	0.940759	90.2169	0.372797	0.0367442	90.0721	0.099458	3.34857	4.97862	5.78015	1.26232	90.5708	0.156137	0.0343293	77.4966	0.226266	0.424212	0.943898	0.860259	2.28524	0.747104	0.298938	0.380889	1.39351	1.00392
HEB24	10	5.26974	15.3289	15.1756	0.996509	89.6167	0.346638	0.0344076	89.8272	0.102397	3.23085	5.29624	5.93185	1.17685	83.7143	0.162779	0.0347717	78.4843	0.216689	0.490979	1.02708	0.873927	2.16358	0.6283	0.363213	0.416645	1.23835	0.934137
HEB25	17	5.38459	15.5943	16.9145	1.08778	96.8219	0.353156	0.034846	90.0768	0.100629	3.09768	4.31493	5.58391	1.3878	91.906	0.146287	0.0367599	73.9402	0.262932	0.420916	1.06097	0.820845	2.64208	0.578594	0.27997	0.334735	1.2917	0.949227
TOTAL	401
CL: Coleoptile lenght (cm); SL: shoot length (cm); RL: root length (cm); R/S-R: root shoot ratio; Ger%: germination percent; FW: fresh weight (g); DW: dry weight (g): WCP: water content percent; DW/FW-R: DW/FW ratio; TI: tolerance index; S: salinity (seawater); C: control

## Sheet: Table S4
Table S4. Pairwise multiple-comparison analysis (LSD test) for key salinity-responsive traits in the HEB-400 population and the recurrent parent Barke. For each trait the elite genotype Barke is highlighted in red. The ranking reflects the relative tolerance of genotypes for each trait
Root Length Tolerance Index (RL_TI)						Shoot Length Tolerance Index (SL_TI)						Dry Weigth Tolerance Index (DW_TI)
Rank	Genotype	Mean				Rank	Genotype	Mean				Rank	Genotype	Mean
1	HEB_10_086	0.8699	a			1	HEB_13_042	0.8263	a			1	HEB_21_149	1720	a
2	HEB_13_042	0.8402	ab			2	HEB_10_086	0.7746	ab			2	HEB_15_055	1643	ab
3	HEB_16_096	0.7182	abc			3	HEB_24_044	0.6730	abc			3	HEB_20_030	1616	abc
4	HEB_19_123	0.7127	abcd			4	HEB_16_096	0.6363	abcd			4	HEB_24_044	1558	abcd
5	HEB_14_014	0.6187	abcde			5	HEB_14_014	0.5829	abcde			5	HEB_19_123	1524	abcde
6	HEB_21_091	0.6151	abcdef			6	HEB_10_003	0.5420	abcdef			6	HEB_17_140	1514	abcdef
7	HEB_13_045	0.6056	abcdefg			7	HEB_03_077	0.5363	abcdefg			7	HEB_09_036	1472	abcdefg
8	HEB_21_149	0.5860	abcdefgh			8	HEB_17_140	0.5343	abcdefgh			8	HEB_07_088	1468	abcdefg
9	HEB_23_126	0.5821	abcdefghi			9	HEB_11_115	0.5288	abcdefghi			9	HEB_06_138	1459	abcdefgh
10	HEB_03_077	0.5766	abcdefghij			10	HEB_05_049	0.5201	bcdefghij			10	HEB_08_118	1443	abcdefghi
11	HEB_13_116	0.5761	abcdefghijk			11	HEB_12_107	0.5180	bcdefghijk			11	HEB_09_074	1415	abcdefghij
12	HEB_17_104	0.5566	abcdefghijkl			12	HEB_04_108	0.5170	bcdefghijkl			12	HEB_10_086	1411	abcdefghij
13	HEB_23_116	0.5381	abcdefghijklm			13	HEB_22_123	0.5050	bcdefghijklm			13	HEB_25_020	1407	abcdefghijk
14	HEB_01_093	0.5109	bcdefghijklmn			14	HEB_19_115	0.5041	bcdefghijklmn			14	HEB_24_066	1405	abcdefghijk
15	HEB_24_044	0.5100	bcdefghijklmn			15	HEB_17_144	0.5032	bcdefghijklmn			15	HEB_12_107	1397	abcdefghijk
16	HEB_12_107	0.4988	cdefghijklmno			16	HEB_13_116	0.4958	bcdefghijklmno			16	HEB_03_077	1392	abcdefghijk
17	HEB_21_071	0.4969	cdefghijklmno			17	HEB_17_105	0.4899	bcdefghijklmnop			17	HEB_05_131	1385	abcdefghijk
18	HEB_17_057	0.4908	cdefghijklmnop			18	HEB_02_063	0.4850	bcdefghijklmnopq			18	HEB_07_116	1382	abcdefghijk
19	HEB_11_110	0.4899	cdefghijklmnop			19	HEB_11_110	0.4779	bcdefghijklmnopqr			19	HEB_11_146	1362	abcdefghijkl
20	HEB_20_054	0.4878	cdefghijklmnopq			20	HEB_19_056	0.4717	cdefghijklmnopqrs			20	HEB_16_096	1353	abcdefghijkl
21	HEB_11_115	0.4862	cdefghijklmnopq			21	HEB_19_123	0.4717	cdefghijklmnopqrs			21	HEB_13_099	1350	abcdefghijkl
22	HEB_03_045	0.4824	cdefghijklmnopqr			22	HEB_08_202	0.4691	cdefghijklmnopqrs			22	HEB_20_081	1346	abcdefghijklm
23	HEB_23_159	0.4800	cdefghijklmnopqrs			23	HEB_22_036	0.4679	cdefghijklmnopqrs			23	HEB_10_003	1345	abcdefghijklm
24	HEB_22_014	0.4713	cdefghijklmnopqrst			24	HEB_11_048	0.4671	cdefghijklmnopqrs			24	HEB_21_156	1336	abcdefghijklm
25	HEB_12_016	0.4710	cdefghijklmnopqrst			25	HEB_18_064	0.4669	cdefghijklmnopqrs			25	HEB_19_115	1332	abcdefghijklm
26	HEB_12_031	0.4694	cdefghijklmnopqrst			26	HEB_06_109	0.4624	cdefghijklmnopqrs			26	HEB_15_139	1324	abcdefghijklm
27	HEB_17_114	0.4664	cdefghijklmnopqrst			27	HEB_21_156	0.4622	cdefghijklmnopqrs			27	HEB_14_118	1324	abcdefghijklm
28	HEB_07_155	0.4649	cdefghijklmnopqrst			28	HEB_21_149	0.4609	cdefghijklmnopqrst			28	HEB_04_069	1316	abcdefghijklm
29	HEB_15_139	0.4596	cdefghijklmnopqrstu			29	HEB_17_137	0.4580	cdefghijklmnopqrstu			29	HEB_11_110	1297	abcdefghijklmn
30	HEB_17_144	0.4567	cdefghijklmnopqrstu			30	HEB_04_136	0.4569	cdefghijklmnopqrstu			30	HEB_17_014	1297	abcdefghijklmn
31	HEB_17_140	0.4481	cdefghijklmnopqrstu			31	HEB_17_057	0.4563	cdefghijklmnopqrstu			31	HEB_03_052	1291	abcdefghijklmn
32	HEB_09_163	0.4480	cdefghijklmnopqrstu			32	HEB_23_007	0.4557	cdefghijklmnopqrstu			32	HEB_09_163	1291	abcdefghijklmn
33	HEB_11_048	0.4424	cdefghijklmnopqrstu			33	HEB_07_015	0.4535	cdefghijklmnopqrstuv			33	HEB_04_136	1282	abcdefghijklmn
34	HEB_21_156	0.4415	cdefghijklmnopqrstu			34	HEB_23_159	0.4535	cdefghijklmnopqrstuv			34	HEB_13_116	1270	abcdefghijklmn
35	HEB_05_049	0.4404	cdefghijklmnopqrstu			35	HEB_09_164	0.4503	cdefghijklmnopqrstuvw			35	HEB_21_096	1268	abcdefghijklmn
36	HEB_04_069	0.4393	cdefghijklmnopqrstu			36	HEB_14_039	0.4440	cdefghijklmnopqrstuvwx			36	HEB_03_057	1268	abcdefghijklmn
37	HEB_06_116	0.4392	cdefghijklmnopqrstu			37	HEB_23_029	0.4416	cdefghijklmnopqrstuvwxy			37	HEB_20_060	1264	abcdefghijklmn
38	HEB_02_063	0.4390	cdefghijklmnopqrstu			38	HEB_02_040	0.4408	cdefghijklmnopqrstuvwxyz			38	HEB_23_159	1262	abcdefghijklmn
39	HEB_16_079	0.4356	cdefghijklmnopqrstu			39	HEB_03_111	0.4396	cdefghijklmnopqrstuvwxyz			39	HEB_10_049	1251	abcdefghijklmn
40	HEB_06_047	0.4345	cdefghijklmnopqrstu			40	HEB_17_104	0.4391	cdefghijklmnopqrstuvwxyz			40	HEB_08_054	1251	abcdefghijklmn
41	HEB_08_096	0.4343	cdefghijklmnopqrstu			41	HEB_19_074	0.4390	cdefghijklmnopqrstuvwxyz			41	HEB_04_005	1248	abcdefghijklmn
42	HEB_17_137	0.4331	cdefghijklmnopqrstu			42	HEB_23_116	0.4390	cdefghijklmnopqrstuvwxyz			42	HEB_01_053	1245	abcdefghijklmn
43	HEB_11_025	0.4321	cdefghijklmnopqrstu			43	HEB_04_069	0.4378	cdefghijklmnopqrstuvwxyz			43	HEB_07_180	1241	abcdefghijklmn
44	HEB_23_007	0.4296	cdefghijklmnopqrstu			44	HEB_09_014	0.4357	cdefghijklmnopqrstuvwxyzA			44	HEB_01_033	1241	abcdefghijklmn
45	HEB_05_048	0.4285	cdefghijklmnopqrstuv			45	HEB_06_099	0.4352	cdefghijklmnopqrstuvwxyzA			45	HEB_05_072	1240	abcdefghijklmn
46	HEB_04_136	0.4275	cdefghijklmnopqrstuv			46	HEB_12_016	0.4342	cdefghijklmnopqrstuvwxyzA			46	HEB_21_094	1240	abcdefghijklmn
47	HEB_04_074	0.4258	cdefghijklmnopqrstuv			47	HEB_21_091	0.4324	cdefghijklmnopqrstuvwxyzAB			47	HEB_22_023	1240	abcdefghijklmn
48	HEB_02_040	0.4244	cdefghijklmnopqrstuv			48	HEB_15_113	0.4294	cdefghijklmnopqrstuvwxyzAB			48	HEB_02_106	1239	abcdefghijklmn
49	HEB_07_116	0.4221	cdefghijklmnopqrstuv			49	HEB_10_040	0.4287	cdefghijklmnopqrstuvwxyzAB			49	HEB_07_015	1234	abcdefghijklmn
50	HEB_02_138	0.4220	cdefghijklmnopqrstuv			50	HEB_25_020	0.4280	cdefghijklmnopqrstuvwxyzABC			50	HEB_17_036	1233	abcdefghijklmn
51	HEB_09_140	0.4203	cdefghijklmnopqrstuv			51	HEB_03_045	0.4267	cdefghijklmnopqrstuvwxyzABC			51	HEB_01_087	1223	abcdefghijklmn
52	HEB_22_123	0.4196	cdefghijklmnopqrstuv			52	HEB_09_074	0.4261	cdefghijklmnopqrstuvwxyzABC			52	HEB_05_140	1220	abcdefghijklmn
53	HEB_08_202	0.4186	cdefghijklmnopqrstuv			53	HEB_07_155	0.4225	cdefghijklmnopqrstuvwxyzABCD			53	HEB_05_043	1214	abcdefghijklmn
54	HEB_06_111	0.4176	cdefghijklmnopqrstuv			54	HEB_07_140	0.4199	cdefghijklmnopqrstuvwxyzABCD			54	HEB_07_073	1211	abcdefghijklmn
55	HEB_09_065	0.4161	cdefghijklmnopqrstuv			55	HEB_02_122	0.4188	cdefghijklmnopqrstuvwxyzABCD			55	HEB_17_064	1210	abcdefghijklmn
56	HEB_20_062	0.4146	cdefghijklmnopqrstuv			56	HEB_15_057	0.4187	cdefghijklmnopqrstuvwxyzABCD			56	HEB_09_068	1207	abcdefghijklmn
57	HEB_20_095	0.4140	cdefghijklmnopqrstuv			57	HEB_12_031	0.4181	cdefghijklmnopqrstuvwxyzABCD			57	HEB_09_114	1202	abcdefghijklmn
58	HEB_24_066	0.4106	cdefghijklmnopqrstuv			58	HEB_17_005	0.4167	cdefghijklmnopqrstuvwxyzABCD			58	HEB_07_094	1200	abcdefghijklmn
59	HEB_14_023	0.4089	cdefghijklmnopqrstuv			59	HEB_12_074	0.4129	cdefghijklmnopqrstuvwxyzABCD			59	HEB_13_045	1198	abcdefghijklmn
60	HEB_25_020	0.4072	cdefghijklmnopqrstuv			60	HEB_02_138	0.4122	cdefghijklmnopqrstuvwxyzABCD			60	HEB_02_058	1198	abcdefghijklmn
61	HEB_06_099	0.4053	cdefghijklmnopqrstuv			61	HEB_25_027	0.4107	cdefghijklmnopqrstuvwxyzABCD			61	HEB_09_034	1195	abcdefghijklmn
62	HEB_19_133	0.4050	cdefghijklmnopqrstuv			62	HEB_14_118	0.4093	cdefghijklmnopqrstuvwxyzABCD			62	HEB_09_140	1188	abcdefghijklmn
63	HEB_09_074	0.4048	cdefghijklmnopqrstuv			63	HEB_09_035	0.4043	cdefghijklmnopqrstuvwxyzABCD			63	HEB_17_057	1185	abcdefghijklmn
64	HEB_24_198	0.4048	cdefghijklmnopqrstuv			64	HEB_09_068	0.3994	cdefghijklmnopqrstuvwxyzABCDE			64	HEB_02_136	1183	abcdefghijklmn
65	HEB_22_036	0.4046	cdefghijklmnopqrstuv			65	HEB_05_107	0.3990	cdefghijklmnopqrstuvwxyzABCDE			65	HEB_23_116	1179	abcdefghijklmn
66	HEB_14_024	0.4015	cdefghijklmnopqrstuv			66	HEB_07_094	0.3989	cdefghijklmnopqrstuvwxyzABCDE			66	HEB_22_114	1179	abcdefghijklmn
67	HEB_06_109	0.4005	cdefghijklmnopqrstuv			67	HEB_15_334	0.3989	cdefghijklmnopqrstuvwxyzABCDE			67	HEB_02_138	1176	abcdefghijklmn
68	HEB_07_094	0.4004	cdefghijklmnopqrstuv			68	HEB_03_149	0.3988	cdefghijklmnopqrstuvwxyzABCDE			68	HEB_05_068	1172	abcdefghijklmn
69	HEB_20_065	0.3997	cdefghijklmnopqrstuv			69	HEB_16_079	0.3977	cdefghijklmnopqrstuvwxyzABCDE			69	HEB_17_040	1171	abcdefghijklmn
70	HEB_17_005	0.3975	cdefghijklmnopqrstuv			70	HEB_08_096	0.3949	cdefghijklmnopqrstuvwxyzABCDEF			70	HEB_11_048	1170	abcdefghijklmn
71	HEB_21_141	0.3968	cdefghijklmnopqrstuv			71	HEB_19_133	0.3933	cdefghijklmnopqrstuvwxyzABCDEF			71	HEB_03_045	1168	abcdefghijklmn
72	HEB_03_085	0.3967	cdefghijklmnopqrstuv			72	HEB_17_080	0.3904	cdefghijklmnopqrstuvwxyzABCDEF			72	HEB_04_006	1164	abcdefghijklmn
73	HEB_15_055	0.3962	cdefghijklmnopqrstuv			73	HEB_14_023	0.3892	cdefghijklmnopqrstuvwxyzABCDEF			73	HEB_06_144	1161	abcdefghijklmn
74	HEB_10_138	0.3958	cdefghijklmnopqrstuv			74	HEB_16_009	0.3891	cdefghijklmnopqrstuvwxyzABCDEF			74	HEB_13_062	1161	abcdefghijklmn
75	HEB_25_027	0.3948	cdefghijklmnopqrstuv			75	HEB_23_062	0.3890	cdefghijklmnopqrstuvwxyzABCDEF			75	HEB_16_023	1151	abcdefghijklmn
76	HEB_12_019	0.3936	cdefghijklmnopqrstuv			76	HEB_09_140	0.3861	cdefghijklmnopqrstuvwxyzABCDEF			76	HEB_19_054	1151	abcdefghijklmn
77	HEB_01_096	0.3936	cdefghijklmnopqrstuv			77	HEB_05_047	0.3852	cdefghijklmnopqrstuvwxyzABCDEF			77	HEB_23_103	1150	abcdefghijklmn
78	HEB_19_117	0.3929	cdefghijklmnopqrstuv			78	HEB_25_014	0.3835	cdefghijklmnopqrstuvwxyzABCDEF			78	HEB_21_160	1148	abcdefghijklmn
79	HEB_09_108	0.3925	cdefghijklmnopqrstuv			79	HEB_09_163	0.3797	cdefghijklmnopqrstuvwxyzABCDEF			79	HEB_22_014	1147	abcdefghijklmn
80	HEB_14_039	0.3924	cdefghijklmnopqrstuv			80	HEB_07_116	0.3791	cdefghijklmnopqrstuvwxyzABCDEF			80	HEB_13_130	1145	abcdefghijklmn
81	HEB_09_137	0.3918	cdefghijklmnopqrstuv			81	HEB_08_118	0.3787	cdefghijklmnopqrstuvwxyzABCDEF			81	HEB_04_075	1144	abcdefghijklmn
82	HEB_03_149	0.3907	cdefghijklmnopqrstuv			82	HEB_13_037	0.3784	cdefghijklmnopqrstuvwxyzABCDEF			82	HEB_19_175	1142	abcdefghijklmn
83	HEB_09_164	0.3902	cdefghijklmnopqrstuv			83	HEB_10_014	0.3780	cdefghijklmnopqrstuvwxyzABCDEF			83	HEB_25_051	1139	abcdefghijklmn
84	HEB_19_011	0.3902	cdefghijklmnopqrstuv			84	HEB_20_081	0.3761	cdefghijklmnopqrstuvwxyzABCDEF			84	HEB_12_031	1138	abcdefghijklmn
85	HEB_10_172	0.3863	cdefghijklmnopqrstuv			85	HEB_06_111	0.3759	cdefghijklmnopqrstuvwxyzABCDEF			85	HEB_08_202	1138	abcdefghijklmn
86	HEB_19_115	0.3859	cdefghijklmnopqrstuv			86	HEB_05_043	0.3754	cdefghijklmnopqrstuvwxyzABCDEF			86	HEB_14_057	1136	abcdefghijklmn
87	HEB_03_139	0.3853	cdefghijklmnopqrstuv			87	HEB_05_048	0.3753	cdefghijklmnopqrstuvwxyzABCDEF			87	HEB_20_054	1133	abcdefghijklmn
88	HEB_11_037	0.3851	cdefghijklmnopqrstuv			88	HEB_07_047	0.3740	cdefghijklmnopqrstuvwxyzABCDEF			88	HEB_25_077	1132	abcdefghijklmn
89	HEB_25_014	0.3847	cdefghijklmnopqrstuv			89	HEB_10_049	0.3739	cdefghijklmnopqrstuvwxyzABCDEF			89	HEB_23_056	1128	abcdefghijklmn
90	HEB_02_122	0.3843	cdefghijklmnopqrstuv			90	HEB_25_023	0.3725	defghijklmnopqrstuvwxyzABCDEF			90	HEB_12_019	1124	abcdefghijklmn
91	HEB_06_038	0.3842	cdefghijklmnopqrstuv			91	HEB_23_017	0.3716	defghijklmnopqrstuvwxyzABCDEF			91	HEB_02_122	1121	abcdefghijklmn
92	HEB_15_057	0.3839	cdefghijklmnopqrstuv			92	HEB_20_054	0.3713	defghijklmnopqrstuvwxyzABCDEF			92	HEB_15_113	1121	abcdefghijklmn
93	HEB_05_129	0.3830	defghijklmnopqrstuv			93	HEB_21_071	0.3711	defghijklmnopqrstuvwxyzABCDEF			93	HEB_16_014	1120	abcdefghijklmn
94	HEB_05_043	0.3824	defghijklmnopqrstuv			94	HEB_15_044	0.3693	defghijklmnopqrstuvwxyzABCDEF			94	HEB_05_047	1118	abcdefghijklmn
95	HEB_10_003	0.3818	defghijklmnopqrstuv			95	HEB_22_065	0.3667	defghijklmnopqrstuvwxyzABCDEF			95	HEB_23_017	1109	abcdefghijklmn
96	HEB_01_042	0.3817	defghijklmnopqrstuv			96	HEB_25_005	0.3656	defghijklmnopqrstuvwxyzABCDEF			96	HEB_06_111	1108	abcdefghijklmn
97	HEB_24_098	0.3811	defghijklmnopqrstuv			97	HEB_01_074	0.3651	defghijklmnopqrstuvwxyzABCDEF			97	HEB_09_035	1107	abcdefghijklmn
98	HEB_10_010	0.3810	defghijklmnopqrstuv			98	HEB_11_146	0.3650	defghijklmnopqrstuvwxyzABCDEF			98	HEB_06_116	1106	abcdefghijklmn
99	HEB_12_074	0.3792	defghijklmnopqrstuv			99	HEB_19_117	0.3636	defghijklmnopqrstuvwxyzABCDEF			99	HEB_17_019	1106	abcdefghijklmn
100	HEB_16_157	0.3777	efghijklmnopqrstuv			100	HEB_11_037	0.3624	defghijklmnopqrstuvwxyzABCDEF			100	HEB_10_010	1104	abcdefghijklmn
101	HEB_10_014	0.3754	efghijklmnopqrstuv			101	HEB_08_054	0.3616	defghijklmnopqrstuvwxyzABCDEF			101	HEB_11_092	1102	abcdefghijklmn
102	HEB_16_121	0.3739	efghijklmnopqrstuv			102	HEB_20_030	0.3611	defghijklmnopqrstuvwxyzABCDEF			102	HEB_11_145	1102	abcdefghijklmn
103	HEB_01_032	0.3727	efghijklmnopqrstuv			103	HEB_16_114	0.3609	defghijklmnopqrstuvwxyzABCDEF			103	HEB_15_069	1100	abcdefghijklmn
104	HEB_13_111	0.3724	efghijklmnopqrstuv			104	HEB_01_023	0.3607	defghijklmnopqrstuvwxyzABCDEF			104	HEB_01_005	1099	abcdefghijklmn
105	HEB_21_045	0.3712	efghijklmnopqrstuv			105	HEB_13_050	0.3596	defghijklmnopqrstuvwxyzABCDEF			105	HEB_01_042	1098	abcdefghijklmn
106	HEB_09_036	0.3691	efghijklmnopqrstuv			106	HEB_20_090	0.3592	defghijklmnopqrstuvwxyzABCDEF			106	HEB_24_012	1097	abcdefghijklmn
107	HEB_14_116	0.3673	efghijklmnopqrstuv			107	HEB_09_036	0.3589	defghijklmnopqrstuvwxyzABCDEF			107	HEB_03_025	1096	abcdefghijklmn
108	HEB_04_135	0.3656	efghijklmnopqrstuv			108	HEB_08_139	0.3573	defghijklmnopqrstuvwxyzABCDEF			108	HEB_12_093	1095	abcdefghijklmn
109	HEB_07_140	0.3649	efghijklmnopqrstuv			109	HEB_16_064	0.3572	defghijklmnopqrstuvwxyzABCDEF			109	HEB_21_002	1095	abcdefghijklmn
110	HEB_25_023	0.3637	efghijklmnopqrstuv			110	HEB_19_153	0.3567	defghijklmnopqrstuvwxyzABCDEF			110	HEB_23_100	1094	abcdefghijklmn
111	HEB_25_076	0.3632	efghijklmnopqrstuv			111	HEB_15_051	0.3565	defghijklmnopqrstuvwxyzABCDEF			111	HEB_13_068	1092	abcdefghijklmn
112	HEB_08_032	0.3631	efghijklmnopqrstuv			112	HEB_03_036	0.3563	defghijklmnopqrstuvwxyzABCDEF			112	HEB_17_160	1092	abcdefghijklmn
113	HEB_11_093	0.3630	efghijklmnopqrstuv			113	HEB_21_002	0.3562	defghijklmnopqrstuvwxyzABCDEF			113	HEB_10_174	1092	abcdefghijklmn
114	HEB_08_036	0.3623	efghijklmnopqrstuv			114	HEB_08_032	0.3555	defghijklmnopqrstuvwxyzABCDEF			114	HEB_22_003	1092	abcdefghijklmn
115	HEB_07_180	0.3619	efghijklmnopqrstuv			115	HEB_13_142	0.3553	defghijklmnopqrstuvwxyzABCDEF			115	HEB_17_080	1090	abcdefghijklmn
116	HEB_17_179	0.3618	efghijklmnopqrstuv			116	HEB_13_070	0.3539	defghijklmnopqrstuvwxyzABCDEF			116	HEB_07_166	1089	abcdefghijklmn
117	HEB_13_070	0.3611	efghijklmnopqrstuv			117	HEB_17_019	0.3535	defghijklmnopqrstuvwxyzABCDEF			117	HEB_23_109	1089	abcdefghijklmn
118	HEB_05_019	0.3585	efghijklmnopqrstuv			118	HEB_01_042	0.3533	defghijklmnopqrstuvwxyzABCDEF			118	HEB_15_057	1089	abcdefghijklmn
119	HEB_09_034	0.3571	efghijklmnopqrstuv			119	HEB_15_138	0.3522	defghijklmnopqrstuvwxyzABCDEF			119	HEB_08_165	1089	abcdefghijklmn
120	HEB_07_088	0.3551	efghijklmnopqrstuv			120	HEB_20_095	0.3507	defghijklmnopqrstuvwxyzABCDEF			120	HEB_04_108	1088	abcdefghijklmn
121	HEB_25_005	0.3540	efghijklmnopqrstuv			121	HEB_22_114	0.3501	defghijklmnopqrstuvwxyzABCDEF			121	HEB_25_040	1088	abcdefghijklmn
122	HEB_10_174	0.3539	efghijklmnopqrstuv			122	HEB_25_007	0.3495	defghijklmnopqrstuvwxyzABCDEF			122	HEB_11_132	1086	abcdefghijklmn
123	HEB_25_022	0.3539	efghijklmnopqrstuv			123	HEB_01_096	0.3485	defghijklmnopqrstuvwxyzABCDEF			123	HEB_15_048	1083	abcdefghijklmn
124	HEB_05_020	0.3538	efghijklmnopqrstuv			124	HEB_24_135	0.3485	defghijklmnopqrstuvwxyzABCDEF			124	HEB_01_328	1082	abcdefghijklmn
125	HEB_17_041	0.3536	efghijklmnopqrstuv			125	HEB_09_137	0.3485	defghijklmnopqrstuvwxyzABCDEF			125	HEB_19_187	1082	abcdefghijklmn
126	HEB_09_068	0.3535	efghijklmnopqrstuv			126	HEB_20_060	0.3483	defghijklmnopqrstuvwxyzABCDEF			126	HEB_01_080	1081	abcdefghijklmn
127	HEB_11_092	0.3531	efghijklmnopqrstuv			127	HEB_03_156	0.3483	defghijklmnopqrstuvwxyzABCDEF			127	HEB_17_056	1079	abcdefghijklmn
128	HEB_17_004	0.3530	efghijklmnopqrstuv			128	HEB_06_144	0.3482	defghijklmnopqrstuvwxyzABCDEF			128	HEB_11_134	1075	abcdefghijklmn
129	HEB_09_033	0.3525	efghijklmnopqrstuv			129	HEB_10_010	0.3481	defghijklmnopqrstuvwxyzABCDEF			129	HEB_06_121	1074	abcdefghijklmn
130	HEB_01_023	0.3525	efghijklmnopqrstuv			130	HEB_05_059	0.3474	defghijklmnopqrstuvwxyzABCDEF			130	HEB_25_086	1072	abcdefghijklmn
131	HEB_03_057	0.3519	efghijklmnopqrstuv			131	HEB_02_088	0.3468	defghijklmnopqrstuvwxyzABCDEF			131	HEB_22_022	1072	abcdefghijklmn
132	HEB_15_056	0.3518	efghijklmnopqrstuv			132	HEB_07_180	0.3460	defghijklmnopqrstuvwxyzABCDEF			132	HEB_05_129	1071	abcdefghijklmn
133	HEB_05_090	0.3515	efghijklmnopqrstuv			133	HEB_11_092	0.3450	defghijklmnopqrstuvwxyzABCDEF			133	HEB_03_149	1070	abcdefghijklmn
134	HEB_23_100	0.3509	efghijklmnopqrstuv			134	HEB_01_033	0.3446	defghijklmnopqrstuvwxyzABCDEF			134	HEB_10_141	1068	abcdefghijklmn
135	HEB_01_074	0.3494	efghijklmnopqrstuv			135	HEB_25_076	0.3445	defghijklmnopqrstuvwxyzABCDEF			135	HEB_14_024	1066	abcdefghijklmn
136	HEB_01_087	0.3489	efghijklmnopqrstuv			136	HEB_17_160	0.3445	defghijklmnopqrstuvwxyzABCDEF			136	HEB_21_011	1065	abcdefghijklmn
137	HEB_23_056	0.3481	efghijklmnopqrstuv			137	HEB_10_057	0.3443	defghijklmnopqrstuvwxyzABCDEF			137	HEB_13_042	1064	abcdefghijklmn
138	HEB_16_114	0.3477	efghijklmnopqrstuv			138	HEB_17_003	0.3437	defghijklmnopqrstuvwxyzABCDEF			138	HEB_17_144	1060	abcdefghijklmn
139	HEB_15_113	0.3477	efghijklmnopqrstuv			139	HEB_06_047	0.3431	defghijklmnopqrstuvwxyzABCDEF			139	HEB_11_093	1059	abcdefghijklmn
140	HEB_07_107	0.3475	efghijklmnopqrstuv			140	HEB_23_132	0.3426	defghijklmnopqrstuvwxyzABCDEF			140	HEB_16_079	1059	abcdefghijklmn
141	HEB_07_015	0.3474	efghijklmnopqrstuv			141	HEB_09_049	0.3422	defghijklmnopqrstuvwxyzABCDEF			141	HEB_02_009	1058	abcdefghijklmn
142	HEB_21_096	0.3470	efghijklmnopqrstuv			142	HEB_01_087	0.3421	defghijklmnopqrstuvwxyzABCDEF			142	HEB_21_091	1057	abcdefghijklmn
143	HEB_11_098	0.3463	efghijklmnopqrstuv			143	HEB_11_025	0.3401	defghijklmnopqrstuvwxyzABCDEF			143	HEB_25_005	1057	abcdefghijklmn
144	HEB_17_019	0.3463	efghijklmnopqrstuv			144	HEB_03_085	0.3400	defghijklmnopqrstuvwxyzABCDEF			144	HEB_10_124	1056	abcdefghijklmn
145	HEB_08_139	0.3460	efghijklmnopqrstuv			145	HEB_12_093	0.3390	defghijklmnopqrstuvwxyzABCDEF			145	HEB_12_108	1054	abcdefghijklmn
146	HEB_05_047	0.3459	efghijklmnopqrstuv			146	HEB_19_027	0.3385	defghijklmnopqrstuvwxyzABCDEF			146	HEB_12_074	1053	abcdefghijklmn
147	HEB_19_056	0.3453	efghijklmnopqrstuv			147	HEB_17_134	0.3380	defghijklmnopqrstuvwxyzABCDEF			147	HEB_12_016	1053	abcdefghijklmn
148	HEB_09_161	0.3452	efghijklmnopqrstuv			148	HEB_17_004	0.3379	defghijklmnopqrstuvwxyzABCDEF			148	HEB_20_065	1052	abcdefghijklmn
149	HEB_21_160	0.3444	efghijklmnopqrstuv			149	HEB_07_088	0.3377	defghijklmnopqrstuvwxyzABCDEF			149	HEB_11_119	1051	abcdefghijklmn
150	HEB_08_118	0.3431	efghijklmnopqrstuv			150	HEB_13_105	0.3374	defghijklmnopqrstuvwxyzABCDEF			150	HEB_06_038	1051	abcdefghijklmn
151	HEB_15_009	0.3430	efghijklmnopqrstuv			151	HEB_01_132	0.3356	efghijklmnopqrstuvwxyzABCDEF			151	HEB_11_115	1050	abcdefghijklmn
152	HEB_07_073	0.3428	efghijklmnopqrstuv			152	HEB_17_053	0.3350	efghijklmnopqrstuvwxyzABCDEF			152	HEB_08_096	1049	abcdefghijklmn
153	HEB_17_105	0.3427	efghijklmnopqrstuv			153	HEB_21_064	0.3349	efghijklmnopqrstuvwxyzABCDEF			153	HEB_01_096	1049	abcdefghijklmn
154	HEB_04_005	0.3427	efghijklmnopqrstuv			154	HEB_19_011	0.3348	efghijklmnopqrstuvwxyzABCDEF			154	HEB_02_071	1049	abcdefghijklmn
155	HEB_16_147	0.3423	efghijklmnopqrstuv			155	HEB_25_022	0.3346	efghijklmnopqrstuvwxyzABCDEF			155	HEB_16_009	1048	abcdefghijklmn
156	HEB_08_164	0.3419	efghijklmnopqrstuv			156	HEB_11_119	0.3340	efghijklmnopqrstuvwxyzABCDEF			156	HEB_14_116	1048	abcdefghijklmn
157	HEB_25_007	0.3411	efghijklmnopqrstuv			157	HEB_14_024	0.3338	efghijklmnopqrstuvwxyzABCDEF			157	HEB_19_181	1047	abcdefghijklmn
158	HEB_20_081	0.3402	efghijklmnopqrstuv			158	HEB_21_045	0.3332	efghijklmnopqrstuvwxyzABCDEF			158	HEB_09_032	1047	abcdefghijklmn
159	HEB_19_076	0.3398	efghijklmnopqrstuv			159	HEB_24_098	0.3326	efghijklmnopqrstuvwxyzABCDEF			159	HEB_04_001	1046	abcdefghijklmn
160	HEB_01_033	0.3397	efghijklmnopqrstuv			160	HEB_06_038	0.3326	efghijklmnopqrstuvwxyzABCDEF			160	HEB_25_029	1045	abcdefghijklmn
161	HEB_15_051	0.3392	efghijklmnopqrstuv			161	HEB_05_090	0.3326	efghijklmnopqrstuvwxyzABCDEF			161	HEB_16_157	1042	abcdefghijklmn
162	HEB_25_029	0.3391	efghijklmnopqrstuv			162	HEB_13_018	0.3325	efghijklmnopqrstuvwxyzABCDEF			162	HEB_01_074	1042	abcdefghijklmn
163	HEB_12_093	0.3387	efghijklmnopqrstuv			163	HEB_05_129	0.3323	efghijklmnopqrstuvwxyzABCDEF			163	HEB_15_061	1042	abcdefghijklmn
164	HEB_21_094	0.3387	efghijklmnopqrstuv			164	HEB_10_138	0.3321	efghijklmnopqrstuvwxyzABCDEF			164	HEB_02_040	1042	abcdefghijklmn
165	HEB_15_061	0.3379	efghijklmnopqrstuv			165	HEB_15_094	0.3309	efghijklmnopqrstuvwxyzABCDEF			165	HEB_04_122	1040	abcdefghijklmn
166	HEB_07_166	0.3375	efghijklmnopqrstuv			166	HEB_08_056	0.3309	efghijklmnopqrstuvwxyzABCDEF			166	HEB_03_111	1040	abcdefghijklmn
167	HEB_17_071	0.3374	efghijklmnopqrstuv			167	HEB_09_161	0.3305	efghijklmnopqrstuvwxyzABCDEF			167	HEB_17_007	1036	abcdefghijklmn
168	HEB_20_030	0.3371	efghijklmnopqrstuv			168	HEB_07_107	0.3288	efghijklmnopqrstuvwxyzABCDEF			168	HEB_20_095	1035	abcdefghijklmn
169	HEB_18_064	0.3366	efghijklmnopqrstuv			169	HEB_07_033	0.3281	efghijklmnopqrstuvwxyzABCDEF			169	HEB_11_025	1035	abcdefghijklmn
170	HEB_01_328	0.3359	efghijklmnopqrstuv			170	HEB_05_140	0.3278	efghijklmnopqrstuvwxyzABCDEF			170	HEB_19_074	1034	abcdefghijklmn
171	HEB_02_115	0.3356	efghijklmnopqrstuv			171	HEB_19_110	0.3272	efghijklmnopqrstuvwxyzABCDEF			171	HEB_21_071	1034	abcdefghijklmn
172	HEB_22_065	0.3348	efghijklmnopqrstuv			172	HEB_01_005	0.3245	efghijklmnopqrstuvwxyzABCDEF			172	HEB_22_054	1033	abcdefghijklmn
173	HEB_19_074	0.3346	efghijklmnopqrstuv			173	HEB_15_082	0.3241	efghijklmnopqrstuvwxyzABCDEF			173	HEB_10_172	1033	abcdefghijklmn
174	HEB_20_023	0.3346	efghijklmnopqrstuv			174	HEB_25_040	0.3240	efghijklmnopqrstuvwxyzABCDEF			174	HEB_23_083	1030	abcdefghijklmn
175	HEB_16_009	0.3344	efghijklmnopqrstuv			175	HEB_17_064	0.3239	efghijklmnopqrstuvwxyzABCDEF			175	HEB_03_139	1029	abcdefghijklmn
176	HEB_22_114	0.3341	efghijklmnopqrstuv			176	HEB_09_108	0.3236	efghijklmnopqrstuvwxyzABCDEF			176	HEB_15_138	1027	abcdefghijklmn
177	HEB_02_127	0.3337	efghijklmnopqrstuv			177	HEB_13_068	0.3232	efghijklmnopqrstuvwxyzABCDEF			177	HEB_18_064	1026	abcdefghijklmn
178	HEB_03_036	0.3333	efghijklmnopqrstuv			178	HEB_16_147	0.3231	efghijklmnopqrstuvwxyzABCDEF			178	HEB_24_106	1025	abcdefghijklmn
179	HEB_10_040	0.3333	efghijklmnopqrstuv			179	HEB_06_155	0.3224	efghijklmnopqrstuvwxyzABCDEF			179	HEB_14_014	1024	abcdefghijklmn
180	HEB_17_003	0.3331	efghijklmnopqrstuv			180	HEB_23_064	0.3223	efghijklmnopqrstuvwxyzABCDEF			180	HEB_17_018	1023	abcdefghijklmn
181	HEB_13_142	0.3326	efghijklmnopqrstuv			181	HEB_11_093	0.3216	efghijklmnopqrstuvwxyzABCDEF			181	HEB_05_059	1022	abcdefghijklmn
182	HEB_05_059	0.3322	efghijklmnopqrstuv			182	HEB_21_157	0.3211	efghijklmnopqrstuvwxyzABCDEF			182	HEB_17_041	1021	abcdefghijklmn
183	HEB_02_106	0.3314	efghijklmnopqrstuv			183	HEB_13_062	0.3211	efghijklmnopqrstuvwxyzABCDEF			183	HEB_06_145	1021	abcdefghijklmn
184	HEB_15_094	0.3313	efghijklmnopqrstuv			184	HEB_12_019	0.3211	efghijklmnopqrstuvwxyzABCDEF			184	BARKE	1021	abcdefghijklmn
185	BARKE	0.3302	efghijklmnopqrstuv			185	HEB_21_094	0.3203	efghijklmnopqrstuvwxyzABCDEF			185	HEB_17_114	1020	abcdefghijklmn
186	HEB_04_149	0.3302	efghijklmnopqrstuv			186	HEB_01_080	0.3200	efghijklmnopqrstuvwxyzABCDEF			186	HEB_13_111	1019	abcdefghijklmn
187	HEB_17_053	0.3298	efghijklmnopqrstuv			187	HEB_03_064	0.3200	efghijklmnopqrstuvwxyzABCDEF			187	HEB_23_007	1017	abcdefghijklmn
188	HEB_02_016	0.3279	efghijklmnopqrstuv			188	HEB_08_036	0.3193	efghijklmnopqrstuvwxyzABCDEF			188	HEB_04_112	1016	abcdefghijklmn
189	HEB_16_052	0.3278	efghijklmnopqrstuv			189	HEB_24_066	0.3185	efghijklmnopqrstuvwxyzABCDEF			189	HEB_05_048	1015	abcdefghijklmn
190	HEB_25_061	0.3278	efghijklmnopqrstuv			190	HEB_20_062	0.3183	efghijklmnopqrstuvwxyzABCDEF			190	HEB_18_225	1015	abcdefghijklmn
191	HEB_01_112	0.3269	efghijklmnopqrstuv			191	HEB_15_055	0.3181	efghijklmnopqrstuvwxyzABCDEF			191	HEB_09_164	1015	abcdefghijklmn
192	HEB_11_119	0.3269	efghijklmnopqrstuv			192	HEB_17_114	0.3175	efghijklmnopqrstuvwxyzABCDEF			192	HEB_25_076	1012	abcdefghijklmn
193	HEB_19_172	0.3264	efghijklmnopqrstuv			193	HEB_03_040	0.3168	efghijklmnopqrstuvwxyzABCDEF			193	HEB_01_140	1012	abcdefghijklmn
194	HEB_17_086	0.3258	efghijklmnopqrstuv			194	HEB_03_062	0.3159	efghijklmnopqrstuvwxyzABCDEF			194	HEB_16_064	1011	abcdefghijklmn
195	HEB_20_060	0.3255	efghijklmnopqrstuv			195	HEB_01_032	0.3158	efghijklmnopqrstuvwxyzABCDEF			195	HEB_23_132	1011	abcdefghijklmn
196	HEB_03_111	0.3252	efghijklmnopqrstuv			196	HEB_11_098	0.3155	efghijklmnopqrstuvwxyzABCDEF			196	HEB_01_103	1008	abcdefghijklmn
197	HEB_05_068	0.3250	efghijklmnopqrstuv			197	BARKE	0.3142	efghijklmnopqrstuvwxyzABCDEF			197	HEB_09_065	1003	abcdefghijklmn
198	HEB_22_023	0.3248	efghijklmnopqrstuv			198	HEB_22_143	0.3138	efghijklmnopqrstuvwxyzABCDEF			198	HEB_05_019	1003	abcdefghijklmn
199	HEB_07_047	0.3246	efghijklmnopqrstuv			199	HEB_05_068	0.3138	efghijklmnopqrstuvwxyzABCDEF			199	HEB_02_063	1003	abcdefghijklmn
200	HEB_02_093	0.3246	efghijklmnopqrstuv			200	HEB_01_053	0.3136	efghijklmnopqrstuvwxyzABCDEF			200	HEB_19_049	1002	abcdefghijklmn
201	HEB_18_225	0.3237	efghijklmnopqrstuv			201	HEB_04_087	0.3135	efghijklmnopqrstuvwxyzABCDEF			201	HEB_14_044	1002	abcdefghijklmn
202	HEB_07_033	0.3231	efghijklmnopqrstuv			202	HEB_15_061	0.3135	efghijklmnopqrstuvwxyzABCDEF			202	HEB_22_143	1000	abcdefghijklmn
203	HEB_09_035	0.3229	efghijklmnopqrstuv			203	HEB_04_005	0.3130	efghijklmnopqrstuvwxyzABCDEF			203	HEB_02_064	1000	abcdefghijklmn
204	HEB_06_144	0.3224	efghijklmnopqrstuv			204	HEB_10_124	0.3128	efghijklmnopqrstuvwxyzABCDEF			204	HEB_14_005	0.998	abcdefghijklmn
205	HEB_22_143	0.3223	efghijklmnopqrstuv			205	HEB_01_328	0.3126	efghijklmnopqrstuvwxyzABCDEF			205	HEB_13_050	0.997	bcdefghijklmn
206	HEB_15_052	0.3217	efghijklmnopqrstuv			206	HEB_22_022	0.3125	efghijklmnopqrstuvwxyzABCDEF			206	HEB_01_032	0.996	bcdefghijklmn
207	HEB_15_138	0.3209	efghijklmnopqrstuv			207	HEB_04_001	0.3120	efghijklmnopqrstuvwxyzABCDEF			207	HEB_14_045	0.995	bcdefghijklmn
208	HEB_19_110	0.3206	efghijklmnopqrstuv			208	HEB_25_125	0.3105	efghijklmnopqrstuvwxyzABCDEF			208	HEB_10_115	0.995	bcdefghijklmn
209	HEB_11_081	0.3202	efghijklmnopqrstuv			209	HEB_16_121	0.3089	efghijklmnopqrstuvwxyzABCDEF			209	HEB_14_039	0.993	bcdefghijklmn
210	HEB_02_058	0.3199	efghijklmnopqrstuv			210	HEB_24_198	0.3087	efghijklmnopqrstuvwxyzABCDEF			210	HEB_10_014	0.993	bcdefghijklmn
211	HEB_17_160	0.3197	efghijklmnopqrstuv			211	HEB_10_172	0.3086	efghijklmnopqrstuvwxyzABCDEF			211	HEB_09_014	0.992	bcdefghijklmn
212	HEB_25_040	0.3196	efghijklmnopqrstuv			212	HEB_02_016	0.3085	efghijklmnopqrstuvwxyzABCDEF			212	HEB_23_059	0.991	bcdefghijklmn
213	HEB_15_044	0.3194	efghijklmnopqrstuv			213	HEB_20_065	0.3084	efghijklmnopqrstuvwxyzABCDEF			213	HEB_10_138	0.991	bcdefghijklmn
214	HEB_14_060	0.3193	efghijklmnopqrstuv			214	HEB_14_044	0.3081	efghijklmnopqrstuvwxyzABCDEF			214	HEB_16_129	0.991	bcdefghijklmn
215	HEB_09_049	0.3178	efghijklmnopqrstuv			215	HEB_06_180	0.3075	efghijklmnopqrstuvwxyzABCDEF			215	HEB_21_045	0.990	bcdefghijklmn
216	HEB_17_007	0.3173	efghijklmnopqrstuv			216	HEB_15_052	0.3072	efghijklmnopqrstuvwxyzABCDEF			216	HEB_25_125	0.989	bcdefghijklmn
217	HEB_02_009	0.3147	efghijklmnopqrstuv			217	HEB_04_149	0.3067	efghijklmnopqrstuvwxyzABCDEF			217	HEB_23_062	0.988	bcdefghijklmn
218	HEB_11_146	0.3142	efghijklmnopqrstuv			218	HEB_06_016	0.3064	efghijklmnopqrstuvwxyzABCDEF			218	HEB_19_117	0.988	bcdefghijklmn
219	HEB_17_080	0.3138	efghijklmnopqrstuv			219	HEB_09_032	0.3058	efghijklmnopqrstuvwxyzABCDEF			219	HEB_08_056	0.988	bcdefghijklmn
220	HEB_20_087	0.3135	efghijklmnopqrstuv			220	HEB_01_093	0.3051	efghijklmnopqrstuvwxyzABCDEF			220	HEB_03_065	0.988	bcdefghijklmn
221	HEB_02_088	0.3123	efghijklmnopqrstuv			221	HEB_23_126	0.3045	efghijklmnopqrstuvwxyzABCDEF			221	HEB_13_035	0.986	bcdefghijklmn
222	HEB_23_132	0.3121	efghijklmnopqrstuv			222	HEB_15_056	0.3036	efghijklmnopqrstuvwxyzABCDEF			222	HEB_15_056	0.986	bcdefghijklmn
223	HEB_19_187	0.3118	efghijklmnopqrstuv			223	HEB_05_020	0.3034	efghijklmnopqrstuvwxyzABCDEF			223	HEB_08_139	0.985	bcdefghijklmn
224	HEB_04_112	0.3102	efghijklmnopqrstuv			224	HEB_25_029	0.3031	efghijklmnopqrstuvwxyzABCDEF			224	HEB_19_056	0.983	bcdefghijklmn
225	HEB_13_068	0.3101	efghijklmnopqrstuv			225	HEB_01_104	0.3021	efghijklmnopqrstuvwxyzABCDEF			225	HEB_16_052	0.981	bcdefghijklmn
226	HEB_04_087	0.3100	efghijklmnopqrstuv			226	HEB_16_149	0.3014	efghijklmnopqrstuvwxyzABCDEF			226	HEB_13_069	0.980	bcdefghijklmn
227	HEB_12_111	0.3096	efghijklmnopqrstuv			227	HEB_07_068	0.3005	efghijklmnopqrstuvwxyzABCDEF			227	HEB_17_012	0.980	bcdefghijklmn
228	HEB_01_132	0.3096	efghijklmnopqrstuv			228	HEB_07_073	0.2994	efghijklmnopqrstuvwxyzABCDEF			228	HEB_25_061	0.978	bcdefghijklmn
229	HEB_25_125	0.3096	efghijklmnopqrstuv			229	HEB_09_162	0.2993	efghijklmnopqrstuvwxyzABCDEF			229	HEB_16_114	0.978	bcdefghijklmn
230	HEB_19_181	0.3083	efghijklmnopqrstuv			230	HEB_03_139	0.2990	efghijklmnopqrstuvwxyzABCDEF			230	HEB_15_082	0.973	bcdefghijklmn
231	HEB_13_050	0.3080	efghijklmnopqrstuv			231	HEB_04_070	0.2986	efghijklmnopqrstuvwxyzABCDEF			231	HEB_15_334	0.973	bcdefghijklmn
232	HEB_10_173	0.3073	efghijklmnopqrstuv			232	HEB_02_127	0.2976	efghijklmnopqrstuvwxyzABCDEF			232	HEB_13_037	0.971	bcdefghijklmn
233	HEB_06_145	0.3071	efghijklmnopqrstuv			233	HEB_09_033	0.2966	efghijklmnopqrstuvwxyzABCDEF			233	HEB_25_022	0.970	bcdefghijklmn
234	HEB_04_123	0.3071	efghijklmnopqrstuv			234	HEB_04_123	0.2961	efghijklmnopqrstuvwxyzABCDEF			234	HEB_16_012	0.968	bcdefghijklmn
235	HEB_04_075	0.3063	efghijklmnopqrstuv			235	HEB_01_112	0.2949	efghijklmnopqrstuvwxyzABCDEF			235	HEB_25_079	0.968	bcdefghijklmn
236	HEB_08_050	0.3059	efghijklmnopqrstuv			236	HEB_23_100	0.2948	efghijklmnopqrstuvwxyzABCDEF			236	HEB_19_027	0.967	bcdefghijklmn
237	HEB_04_108	0.3051	efghijklmnopqrstuv			237	HEB_19_172	0.2942	efghijklmnopqrstuvwxyzABCDEF			237	HEB_01_104	0.965	bcdefghijklmn
238	HEB_03_040	0.3048	efghijklmnopqrstuv			238	HEB_06_145	0.2908	efghijklmnopqrstuvwxyzABCDEF			238	HEB_06_016	0.964	bcdefghijklmn
239	HEB_23_017	0.3045	efghijklmnopqrstuv			239	HEB_19_049	0.2902	efghijklmnopqrstuvwxyzABCDEF			239	HEB_06_099	0.964	bcdefghijklmn
240	HEB_05_140	0.3024	efghijklmnopqrstuv			240	HEB_21_141	0.2897	efghijklmnopqrstuvwxyzABCDEF			240	HEB_07_063	0.963	bcdefghijklmn
241	HEB_09_167	0.3024	efghijklmnopqrstuv			241	HEB_24_024	0.2888	efghijklmnopqrstuvwxyzABCDEF			241	HEB_10_184	0.961	bcdefghijklmn
242	HEB_15_145	0.3023	efghijklmnopqrstuv			242	HEB_23_103	0.2881	efghijklmnopqrstuvwxyzABCDEF			242	HEB_22_036	0.960	bcdefghijklmn
243	HEB_05_011	0.3016	efghijklmnopqrstuv			243	HEB_25_079	0.2852	efghijklmnopqrstuvwxyzABCDEF			243	HEB_09_137	0.959	bcdefghijklmn
244	HEB_11_132	0.3008	efghijklmnopqrstuv			244	HEB_02_093	0.2852	efghijklmnopqrstuvwxyzABCDEF			244	HEB_19_110	0.957	bcdefghijklmn
245	HEB_09_014	0.3006	efghijklmnopqrstuv			245	HEB_09_124	0.2848	efghijklmnopqrstuvwxyzABCDEF			245	HEB_20_082	0.956	bcdefghijklmn
246	HEB_22_003	0.3002	efghijklmnopqrstuv			246	HEB_21_096	0.2846	efghijklmnopqrstuvwxyzABCDEF			246	HEB_17_137	0.956	bcdefghijklmn
247	HEB_23_062	0.2999	efghijklmnopqrstuv			247	HEB_21_160	0.2845	efghijklmnopqrstuvwxyzABCDEF			247	HEB_01_093	0.955	bcdefghijklmn
248	HEB_10_124	0.2994	efghijklmnopqrstuv			248	HEB_21_021	0.2840	efghijklmnopqrstuvwxyzABCDEF			248	HEB_25_014	0.954	bcdefghijklmn
249	HEB_23_083	0.2990	efghijklmnopqrstuv			249	HEB_04_122	0.2836	efghijklmnopqrstuvwxyzABCDEF			249	HEB_24_006	0.953	bcdefghijklmn
250	HEB_14_005	0.2990	efghijklmnopqrstuv			250	HEB_21_099	0.2836	efghijklmnopqrstuvwxyzABCDEF			250	HEB_06_047	0.953	bcdefghijklmn
251	HEB_05_072	0.2986	efghijklmnopqrstuv			251	HEB_04_074	0.2836	efghijklmnopqrstuvwxyzABCDEF			251	HEB_15_044	0.952	bcdefghijklmn
252	HEB_23_029	0.2985	efghijklmnopqrstuv			252	HEB_23_056	0.2822	fghijklmnopqrstuvwxyzABCDEF			252	HEB_17_020	0.952	bcdefghijklmn
253	HEB_25_051	0.2982	efghijklmnopqrstuv			253	HEB_16_023	0.2821	fghijklmnopqrstuvwxyzABCDEF			253	HEB_23_086	0.951	bcdefghijklmn
254	HEB_15_334	0.2981	efghijklmnopqrstuv			254	HEB_17_007	0.2821	fghijklmnopqrstuvwxyzABCDEF			254	HEB_09_049	0.950	bcdefghijklmn
255	HEB_13_037	0.2981	efghijklmnopqrstuv			255	HEB_23_146	0.2808	fghijklmnopqrstuvwxyzABCDEF			255	HEB_23_146	0.950	bcdefghijklmn
256	HEB_10_115	0.2971	efghijklmnopqrstuv			256	HEB_14_005	0.2801	fghijklmnopqrstuvwxyzABCDEF			256	HEB_17_071	0.946	bcdefghijklmn
257	HEB_01_013	0.2963	efghijklmnopqrstuv			257	HEB_02_086	0.2799	fghijklmnopqrstuvwxyzABCDEF			257	HEB_17_053	0.946	bcdefghijklmn
258	HEB_03_064	0.2956	efghijklmnopqrstuv			258	HEB_20_023	0.2795	fghijklmnopqrstuvwxyzABCDEF			258	HEB_05_090	0.946	bcdefghijklmn
259	HEB_03_156	0.2952	efghijklmnopqrstuv			259	HEB_17_041	0.2783	fghijklmnopqrstuvwxyzABCDEF			259	HEB_19_005	0.946	bcdefghijklmn
260	HEB_04_006	0.2939	efghijklmnopqrstuv			260	HEB_09_167	0.2764	fghijklmnopqrstuvwxyzABCDEF			260	HEB_06_147	0.945	bcdefghijklmn
261	HEB_07_068	0.2935	efghijklmnopqrstuv			261	HEB_17_040	0.2762	fghijklmnopqrstuvwxyzABCDEF			261	HEB_16_149	0.941	bcdefghijklmn
262	HEB_24_111	0.2928	efghijklmnopqrstuv			262	HEB_24_012	0.2759	fghijklmnopqrstuvwxyzABCDEF			262	HEB_20_110	0.940	bcdefghijklmn
263	HEB_09_032	0.2926	efghijklmnopqrstuv			263	HEB_01_140	0.2752	fghijklmnopqrstuvwxyzABCDEF			263	HEB_17_105	0.940	bcdefghijklmn
264	HEB_01_080	0.2921	efghijklmnopqrstuv			264	HEB_02_071	0.2746	fghijklmnopqrstuvwxyzABCDEF			264	HEB_05_040	0.940	bcdefghijklmn
265	HEB_04_070	0.2911	efghijklmnopqrstuv			265	HEB_02_009	0.2740	fghijklmnopqrstuvwxyzABCDEF			265	HEB_03_172	0.939	bcdefghijklmn
266	HEB_19_175	0.2902	efghijklmnopqrstuv			266	HEB_03_052	0.2736	fghijklmnopqrstuvwxyzABCDEF			266	HEB_03_040	0.939	bcdefghijklmn
267	HEB_24_135	0.2900	efghijklmnopqrstuv			267	HEB_20_087	0.2734	fghijklmnopqrstuvwxyzABCDEF			267	HEB_19_153	0.938	bcdefghijklmn
268	HEB_19_097	0.2882	efghijklmnopqrstuv			268	HEB_21_184	0.2723	fghijklmnopqrstuvwxyzABCDEF			268	HEB_11_106	0.937	bcdefghijklmn
269	HEB_02_136	0.2871	efghijklmnopqrstuv			269	HEB_10_141	0.2710	fghijklmnopqrstuvwxyzABCDEF			269	HEB_11_098	0.935	bcdefghijklmn
270	HEB_11_135	0.2866	efghijklmnopqrstuv			270	HEB_17_087	0.2698	fghijklmnopqrstuvwxyzABCDEF			270	HEB_02_086	0.934	bcdefghijklmn
271	HEB_03_062	0.2866	efghijklmnopqrstuv			271	HEB_06_138	0.2696	fghijklmnopqrstuvwxyzABCDEF			271	HEB_02_093	0.933	bcdefghijklmn
272	HEB_06_155	0.2865	efghijklmnopqrstuv			272	HEB_10_173	0.2693	fghijklmnopqrstuvwxyzABCDEF			272	HEB_14_023	0.932	bcdefghijklmn
273	HEB_06_180	0.2860	efghijklmnopqrstuv			273	HEB_06_147	0.2675	fghijklmnopqrstuvwxyzABCDEF			273	HEB_11_081	0.931	bcdefghijklmn
274	HEB_11_158	0.2854	efghijklmnopqrstuv			274	HEB_15_009	0.2668	fghijklmnopqrstuvwxyzABCDEF			274	HEB_19_076	0.929	bcdefghijklmn
275	HEB_08_054	0.2853	efghijklmnopqrstuv			275	HEB_16_110	0.2659	fghijklmnopqrstuvwxyzABCDEF			275	HEB_08_050	0.928	bcdefghijklmn
276	HEB_09_072	0.2848	efghijklmnopqrstuv			276	HEB_05_011	0.2659	fghijklmnopqrstuvwxyzABCDEF			276	HEB_07_130	0.928	bcdefghijklmn
277	HEB_08_056	0.2837	fghijklmnopqrstuv			277	HEB_19_181	0.2658	fghijklmnopqrstuvwxyzABCDEF			277	HEB_21_157	0.928	bcdefghijklmn
278	HEB_05_131	0.2833	fghijklmnopqrstuv			278	HEB_15_065	0.2641	fghijklmnopqrstuvwxyzABCDEF			278	HEB_11_143	0.925	bcdefghijklmn
279	HEB_21_157	0.2832	fghijklmnopqrstuv			279	HEB_02_106	0.2636	fghijklmnopqrstuvwxyzABCDEF			279	HEB_03_036	0.924	bcdefghijklmn
280	HEB_09_162	0.2831	fghijklmnopqrstuv			280	HEB_20_076	0.2614	fghijklmnopqrstuvwxyzABCDEF			280	HEB_21_099	0.923	bcdefghijklmn
281	HEB_10_049	0.2831	fghijklmnopqrstuv			281	HEB_02_115	0.2612	fghijklmnopqrstuvwxyzABCDEF			281	HEB_08_169	0.922	bcdefghijklmn
282	HEB_15_082	0.2815	fghijklmnopqrstuv			282	HEB_04_112	0.2603	fghijklmnopqrstuvwxyzABCDEF			282	HEB_02_115	0.921	bcdefghijklmn
283	HEB_17_064	0.2815	fghijklmnopqrstuv			283	HEB_04_135	0.2602	fghijklmnopqrstuvwxyzABCDEF			283	HEB_09_167	0.919	cdefghijklmn
284	HEB_21_002	0.2812	fghijklmnopqrstuv			284	HEB_05_019	0.2598	fghijklmnopqrstuvwxyzABCDEF			284	HEB_09_124	0.918	cdefghijklmn
285	HEB_23_103	0.2807	fghijklmnopqrstuv			285	HEB_25_124	0.2588	fghijklmnopqrstuvwxyzABCDEF			285	HEB_24_135	0.918	cdefghijklmn
286	HEB_25_077	0.2774	ghijklmnopqrstuv			286	HEB_16_012	0.2582	fghijklmnopqrstuvwxyzABCDEF			286	HEB_07_140	0.916	cdefghijklmn
287	HEB_11_134	0.2763	ghijklmnopqrstuv			287	HEB_15_139	0.2581	fghijklmnopqrstuvwxyzABCDEF			287	HEB_07_155	0.915	cdefghijklmn
288	HEB_01_104	0.2762	ghijklmnopqrstuv			288	HEB_11_134	0.2577	fghijklmnopqrstuvwxyzABCDEF			288	HEB_09_162	0.915	cdefghijklmn
289	HEB_19_005	0.2761	ghijklmnopqrstuv			289	HEB_22_054	0.2568	fghijklmnopqrstuvwxyzABCDEF			289	HEB_17_003	0.915	cdefghijklmn
290	HEB_05_107	0.2755	ghijklmnopqrstuv			290	HEB_09_009	0.2559	fghijklmnopqrstuvwxyzABCDEF			290	HEB_23_029	0.915	cdefghijklmn
291	HEB_22_022	0.2753	ghijklmnopqrstuv			291	HEB_17_086	0.2558	fghijklmnopqrstuvwxyzABCDEF			291	HEB_04_123	0.913	cdefghijklmn
292	HEB_15_069	0.2749	ghijklmnopqrstuv			292	HEB_11_081	0.2557	fghijklmnopqrstuvwxyzABCDEF			292	HEB_25_023	0.913	cdefghijklmn
293	HEB_10_141	0.2747	ghijklmnopqrstuv			293	HEB_23_059	0.2545	fghijklmnopqrstuvwxyzABCDEF			293	HEB_21_184	0.912	cdefghijklmn
294	HEB_16_023	0.2734	ghijklmnopqrstuv			294	HEB_02_136	0.2535	fghijklmnopqrstuvwxyzABCDEF			294	HEB_10_057	0.911	cdefghijklmn
295	HEB_21_097	0.2723	ghijklmnopqrstuv			295	HEB_25_051	0.2508	fghijklmnopqrstuvwxyzABCDEF			295	HEB_01_023	0.911	cdefghijklmn
296	HEB_25_086	0.2722	ghijklmnopqrstuv			296	HEB_07_166	0.2506	fghijklmnopqrstuvwxyzABCDEF			296	HEB_14_060	0.908	cdefghijklmn
297	HEB_17_134	0.2714	ghijklmnopqrstuv			297	HEB_14_116	0.2498	fghijklmnopqrstuvwxyzABCDEF			297	HEB_05_020	0.906	cdefghijklmn
298	HEB_25_124	0.2713	ghijklmnopqrstuv			298	HEB_21_120	0.2495	fghijklmnopqrstuvwxyzABCDEF			298	HEB_03_085	0.903	cdefghijklmn
299	HEB_24_106	0.2710	hijklmnopqrstuv			299	HEB_12_137	0.2485	fghijklmnopqrstuvwxyzABCDEF			299	HEB_17_104	0.903	cdefghijklmn
300	HEB_16_149	0.2701	hijklmnopqrstuv			300	HEB_19_097	0.2461	fghijklmnopqrstuvwxyzABCDEF			300	HEB_06_180	0.900	cdefghijklmn
301	HEB_06_147	0.2701	hijklmnopqrstuv			301	HEB_06_116	0.2408	ghijklmnopqrstuvwxyzABCDEF			301	HEB_22_065	0.898	cdefghijklmn
302	HEB_15_065	0.2699	hijklmnopqrstuv			302	HEB_22_014	0.2401	ghijklmnopqrstuvwxyzABCDEF			302	HEB_13_018	0.898	cdefghijklmn
303	HEB_23_059	0.2699	hijklmnopqrstuv			303	HEB_20_082	0.2400	ghijklmnopqrstuvwxyzABCDEF			303	HEB_19_133	0.898	cdefghijklmn
304	HEB_01_140	0.2691	hijklmnopqrstuv			304	HEB_20_110	0.2366	ghijklmnopqrstuvwxyzABCDEF			304	HEB_15_051	0.896	cdefghijklmn
305	HEB_14_045	0.2686	hijklmnopqrstuv			305	HEB_13_045	0.2360	hijklmnopqrstuvwxyzABCDEF			305	HEB_19_097	0.896	cdefghijklmn
306	HEB_12_065	0.2675	hijklmnopqrstuv			306	HEB_11_132	0.2354	hijklmnopqrstuvwxyzABCDEF			306	HEB_16_121	0.893	defghijklmn
307	HEB_24_024	0.2674	hijklmnopqrstuv			307	HEB_15_048	0.2348	hijklmnopqrstuvwxyzABCDEF			307	HEB_17_134	0.893	defghijklmn
308	HEB_01_103	0.2674	hijklmnopqrstuv			308	HEB_01_103	0.2344	hijklmnopqrstuvwxyzABCDEF			308	HEB_25_007	0.893	defghijklmn
309	HEB_15_048	0.2643	hijklmnopqrstuv			309	HEB_13_099	0.2333	ijklmnopqrstuvwxyzABCDEF			309	HEB_16_110	0.891	defghijklmn
310	HEB_17_012	0.2626	hijklmnopqrstuv			310	HEB_10_097	0.2324	ijklmnopqrstuvwxyzABCDEF			310	HEB_04_074	0.891	defghijklmn
311	HEB_13_130	0.2626	hijklmnopqrstuv			311	HEB_05_072	0.2309	ijklmnopqrstuvwxyzABCDEF			311	HEB_17_005	0.891	defghijklmn
312	HEB_01_053	0.2617	hijklmnopqrstuv			312	HEB_04_006	0.2307	ijklmnopqrstuvwxyzABCDEF			312	HEB_06_155	0.888	defghijklmn
313	HEB_16_110	0.2606	hijklmnopqrstuv			313	HEB_17_179	0.2287	jklmnopqrstuvwxyzABCDEF			313	HEB_16_147	0.886	defghijklmn
314	HEB_09_009	0.2590	hijklmnopqrstuv			314	HEB_03_172	0.2269	jklmnopqrstuvwxyzABCDEF			314	HEB_05_011	0.885	defghijklmn
315	HEB_01_005	0.2588	hijklmnopqrstuv			315	HEB_12_065	0.2252	jklmnopqrstuvwxyzABCDEF			315	HEB_04_135	0.883	defghijklmn
316	HEB_06_121	0.2583	hijklmnopqrstuv			316	HEB_21_097	0.2246	jklmnopqrstuvwxyzABCDEF			316	HEB_07_068	0.883	defghijklmn
317	HEB_07_130	0.2581	hijklmnopqrstuv			317	HEB_11_158	0.2241	jklmnopqrstuvwxyzABCDEF			317	HEB_23_064	0.882	defghijklmn
318	HEB_03_052	0.2580	hijklmnopqrstuv			318	HEB_13_069	0.2241	jklmnopqrstuvwxyzABCDEF			318	HEB_17_086	0.882	defghijklmn
319	HEB_02_071	0.2575	hijklmnopqrstuv			319	HEB_13_035	0.2240	jklmnopqrstuvwxyzABCDEF			319	HEB_25_124	0.881	defghijklmn
320	HEB_17_056	0.2565	hijklmnopqrstuv			320	HEB_24_111	0.2238	jklmnopqrstuvwxyzABCDEF			320	HEB_13_142	0.880	defghijklmn
321	HEB_04_122	0.2565	hijklmnopqrstuv			321	HEB_11_135	0.2233	jklmnopqrstuvwxyzABCDEF			321	HEB_11_158	0.880	defghijklmn
322	HEB_21_184	0.2560	hijklmnopqrstuv			322	HEB_03_057	0.2223	jklmnopqrstuvwxyzABCDEF			322	HEB_13_136	0.879	defghijklmn
323	HEB_19_153	0.2555	hijklmnopqrstuv			323	HEB_16_052	0.2222	jklmnopqrstuvwxyzABCDEF			323	HEB_15_065	0.878	defghijklmn
324	HEB_16_064	0.2553	hijklmnopqrstuv			324	HEB_22_003	0.2211	jklmnopqrstuvwxyzABCDEF			324	HEB_09_033	0.878	defghijklmn
325	HEB_06_138	0.2546	hijklmnopqrstuv			325	HEB_06_121	0.2205	jklmnopqrstuvwxyzABCDEF			325	HEB_21_021	0.876	defghijklmn
326	HEB_20_076	0.2544	hijklmnopqrstuv			326	HEB_15_069	0.2198	klmnopqrstuvwxyzABCDEF			326	HEB_02_088	0.875	defghijklmn
327	HEB_13_105	0.2541	hijklmnopqrstuv			327	HEB_11_145	0.2193	klmnopqrstuvwxyzABCDEF			327	HEB_01_013	0.871	defghijklmn
328	HEB_24_012	0.2536	hijklmnopqrstuv			328	HEB_08_050	0.2185	klmnopqrstuvwxyzABCDEF			328	HEB_13_070	0.871	defghijklmn
329	HEB_23_064	0.2534	hijklmnopqrstuv			329	HEB_12_111	0.2174	lmnopqrstuvwxyzABCDEF			329	HEB_06_019	0.870	defghijklmn
330	HEB_17_014	0.2530	hijklmnopqrstuv			330	HEB_25_086	0.2169	lmnopqrstuvwxyzABCDEF			330	HEB_24_111	0.870	defghijklmn
331	HEB_10_097	0.2528	hijklmnopqrstuv			331	HEB_25_061	0.2166	mnopqrstuvwxyzABCDEF			331	HEB_12_065	0.868	defghijklmn
332	HEB_19_049	0.2505	ijklmnopqrstuv			332	HEB_23_083	0.2165	mnopqrstuvwxyzABCDEF			332	HEB_10_040	0.864	defghijklmn
333	HEB_10_057	0.2492	ijklmnopqrstuv			333	HEB_24_006	0.2165	mnopqrstuvwxyzABCDEF			333	HEB_10_097	0.863	defghijklmn
334	HEB_06_019	0.2479	ijklmnopqrstuv			334	HEB_16_157	0.2159	mnopqrstuvwxyzABCDEF			334	HEB_15_145	0.862	defghijklmn
335	HEB_13_062	0.2449	jklmnopqrstuv			335	HEB_08_164	0.2153	mnopqrstuvwxyzABCDEF			335	HEB_03_064	0.858	defghijklmn
336	HEB_08_169	0.2447	jklmnopqrstuv			336	HEB_22_026	0.2142	mnopqrstuvwxyzABCDEF			336	HEB_08_036	0.858	defghijklmn
337	HEB_03_039	0.2446	jklmnopqrstuv			337	HEB_02_058	0.2142	mnopqrstuvwxyzABCDEF			337	HEB_25_027	0.857	defghijklmn
338	HEB_13_069	0.2445	jklmnopqrstuv			338	HEB_17_018	0.2118	mnopqrstuvwxyzABCDEF			338	HEB_17_004	0.854	defghijklmn
339	HEB_02_086	0.2441	jklmnopqrstuv			339	HEB_02_064	0.2111	mnopqrstuvwxyzABCDEF			339	HEB_23_126	0.853	defghijklmn
340	HEB_14_091	0.2441	jklmnopqrstuv			340	HEB_07_130	0.2082	mnopqrstuvwxyzABCDEF			340	HEB_03_156	0.852	defghijklmn
341	HEB_03_065	0.2426	jklmnopqrstuv			341	HEB_09_034	0.2077	mnopqrstuvwxyzABCDEF			341	HEB_15_094	0.849	defghijklmn
342	HEB_05_151	0.2418	klmnopqrstuv			342	HEB_22_023	0.2077	mnopqrstuvwxyzABCDEF			342	HEB_10_190	0.848	defghijklmn
343	HEB_04_001	0.2416	klmnopqrstuv			343	HEB_14_057	0.2076	mnopqrstuvwxyzABCDEF			343	HEB_06_109	0.847	defghijklmn
344	HEB_11_145	0.2412	lmnopqrstuv			344	HEB_01_013	0.2073	mnopqrstuvwxyzABCDEF			344	HEB_17_179	0.844	defghijklmn
345	HEB_21_018	0.2409	lmnopqrstuv			345	HEB_16_014	0.2067	mnopqrstuvwxyzABCDEF			345	HEB_10_106	0.843	defghijklmn
346	HEB_14_118	0.2401	lmnopqrstuv			346	HEB_21_011	0.2059	mnopqrstuvwxyzABCDEF			346	HEB_13_105	0.843	defghijklmn
347	HEB_06_016	0.2386	lmnopqrstuv			347	HEB_07_063	0.2042	nopqrstuvwxyzABCDEF			347	HEB_19_011	0.840	defghijklmn
348	HEB_07_063	0.2380	lmnopqrstuv			348	HEB_14_060	0.2031	opqrstuvwxyzABCDEF			348	HEB_20_023	0.839	defghijklmn
349	HEB_23_146	0.2377	lmnopqrstuv			349	HEB_13_012	0.2029	opqrstuvwxyzABCDEF			349	HEB_12_137	0.835	efghijklmn
350	HEB_21_120	0.2363	lmnopqrstuv			350	HEB_14_045	0.2028	opqrstuvwxyzABCDEF			350	HEB_07_047	0.833	efghijklmn
351	HEB_25_079	0.2356	lmnopqrstuv			351	HEB_19_054	0.2015	opqrstuvwxyzABCDEF			351	HEB_20_076	0.832	efghijklmn
352	HEB_23_086	0.2353	lmnopqrstuv			352	HEB_05_131	0.2009	opqrstuvwxyzABCDEF			352	HEB_02_127	0.830	efghijklmn
353	HEB_16_129	0.2352	lmnopqrstuv			353	HEB_17_020	0.2008	opqrstuvwxyzABCDEF			353	HEB_07_109	0.825	efghijklmn
354	HEB_20_090	0.2349	lmnopqrstuv			354	HEB_21_018	0.1984	opqrstuvwxyzABCDEF			354	HEB_20_090	0.824	efghijklmn
355	HEB_12_137	0.2334	lmnopqrstuv			355	HEB_19_187	0.1975	opqrstuvwxyzABCDEF			355	HEB_14_091	0.822	efghijklmn
356	HEB_08_165	0.2333	lmnopqrstuv			356	HEB_10_174	0.1974	opqrstuvwxyzABCDEF			356	HEB_22_026	0.822	efghijklmn
357	HEB_17_070	0.2320	lmnopqrstuv			357	HEB_11_106	0.1962	opqrstuvwxyzABCDEF			357	HEB_24_098	0.821	efghijklmn
358	HEB_13_018	0.2313	lmnopqrstuv			358	HEB_17_056	0.1955	pqrstuvwxyzABCDEF			358	HEB_09_072	0.819	efghijklmn
359	HEB_17_040	0.2288	lmnopqrstuv			359	HEB_17_070	0.1948	pqrstuvwxyzABCDEF			359	HEB_24_198	0.818	efghijklmn
360	HEB_21_011	0.2286	lmnopqrstuv			360	HEB_08_165	0.1940	pqrstuvwxyzABCDEF			360	HEB_08_164	0.817	efghijklmn
361	HEB_23_109	0.2281	lmnopqrstuv			361	HEB_17_012	0.1936	pqrstuvwxyzABCDEF			361	HEB_15_052	0.817	efghijklmn
362	HEB_17_087	0.2274	lmnopqrstuv			362	HEB_09_114	0.1925	pqrstuvwxyzABCDEF			362	HEB_05_049	0.816	efghijklmn
363	HEB_09_114	0.2260	lmnopqrstuv			363	HEB_06_019	0.1899	pqrstuvwxyzABCDEF			363	HEB_09_009	0.815	efghijklmn
364	HEB_03_172	0.2248	lmnopqrstuv			364	HEB_23_073	0.1895	qrstuvwxyzABCDEF			364	HEB_21_120	0.814	efghijklmn
365	HEB_14_044	0.2248	lmnopqrstuv			365	HEB_15_145	0.1893	qrstuvwxyzABCDEF			365	HEB_09_108	0.812	efghijklmn
366	HEB_02_064	0.2246	lmnopqrstuv			366	HEB_09_065	0.1888	qrstuvwxyzABCDEF			366	HEB_17_070	0.809	efghijklmn
367	HEB_22_054	0.2232	lmnopqrstuv			367	HEB_23_109	0.1875	qrstuvwxyzABCDEF			367	HEB_12_111	0.806	efghijklmn
368	HEB_22_026	0.2219	mnopqrstuv			368	HEB_16_129	0.1871	qrstuvwxyzABCDEF			368	HEB_12_138	0.806	efghijklmn
369	HEB_07_109	0.2212	mnopqrstuv			369	HEB_05_040	0.1869	qrstuvwxyzABCDEF			369	HEB_03_039	0.802	efghijklmn
370	HEB_24_006	0.2207	mnopqrstuv			370	HEB_25_077	0.1863	qrstuvwxyzABCDEF			370	HEB_07_033	0.797	fghijklmn
371	HEB_20_082	0.2196	mnopqrstuv			371	HEB_11_143	0.1861	qrstuvwxyzABCDEF			371	HEB_03_062	0.795	fghijklmn
372	HEB_03_025	0.2191	mnopqrstuv			372	HEB_05_151	0.1845	rstuvwxyzABCDEF			372	HEB_04_087	0.795	fghijklmn
373	HEB_20_110	0.2166	mnopqrstuv			373	HEB_19_005	0.1841	rstuvwxyzABCDEF			373	HEB_21_097	0.790	ghijklmn
374	HEB_17_018	0.2142	mnopqrstuv			374	HEB_17_071	0.1829	rstuvwxyzABCDEF			374	HEB_22_123	0.787	ghijklmn
375	HEB_16_012	0.2105	mnopqrstuv			375	HEB_12_108	0.1799	rstuvwxyzABCDEF			375	HEB_11_037	0.787	ghijklmn
376	HEB_17_020	0.2104	mnopqrstuv			376	HEB_03_039	0.1798	rstuvwxyzABCDEF			376	HEB_01_132	0.782	ghijklmn
377	HEB_07_023	0.2103	mnopqrstuv			377	HEB_03_065	0.1789	rstuvwxyzABCDEF			377	HEB_08_032	0.782	ghijklmn
378	HEB_09_124	0.2090	mnopqrstuv			378	HEB_09_072	0.1780	rstuvwxyzABCDEF			378	HEB_21_018	0.781	ghijklmn
379	HEB_05_040	0.2087	mnopqrstuv			379	HEB_13_130	0.1762	stuvwxyzABCDEF			379	HEB_17_087	0.777	ghijklmn
380	HEB_21_099	0.2040	mnopqrstuv			380	HEB_10_184	0.1760	stuvwxyzABCDEF			380	HEB_23_073	0.777	ghijklmn
381	HEB_13_099	0.2026	nopqrstuv			381	HEB_08_169	0.1749	stuvwxyzABCDEF			381	HEB_20_087	0.775	ghijklmn
382	HEB_11_143	0.1995	nopqrstuv			382	HEB_13_111	0.1717	stuvwxyzABCDEF			382	HEB_02_016	0.773	ghijklmn
383	HEB_23_073	0.1953	nopqrstuv			383	HEB_03_025	0.1619	tuvwxyzABCDEF			383	HEB_04_149	0.771	ghijklmn
384	HEB_16_014	0.1901	nopqrstuv			384	HEB_18_225	0.1615	tuvwxyzABCDEF			384	HEB_13_012	0.771	ghijklmn
385	HEB_19_027	0.1861	nopqrstuv			385	HEB_14_091	0.1595	uvwxyzABCDEF			385	HEB_07_107	0.761	ghijklmn
386	HEB_21_021	0.1854	nopqrstuv			386	HEB_24_106	0.1556	vwxyzABCDEF			386	HEB_15_009	0.757	ghijklmn
387	HEB_17_036	0.1845	nopqrstuv			387	HEB_07_109	0.1555	vwxyzABCDEF			387	HEB_05_107	0.755	ghijklmn
388	HEB_10_190	0.1831	nopqrstuv			388	HEB_09_089	0.1549	vwxyzABCDEF			388	HEB_10_173	0.744	hijklmn
389	HEB_14_057	0.1776	nopqrstuv			389	HEB_19_076	0.1528	wxyzABCDEF			389	HEB_24_024	0.743	hijklmn
390	HEB_13_012	0.1734	opqrstuv			390	HEB_10_106	0.1474	xyzABCDEF			390	HEB_19_172	0.739	hijklmn
391	HEB_10_106	0.1733	opqrstuv			391	HEB_17_036	0.1454	xyzABCDEF			391	HEB_09_161	0.734	ijklmn
392	HEB_13_136	0.1677	opqrstuv			392	HEB_04_075	0.1426	yzABCDEF			392	HEB_21_064	0.732	ijklmn
393	HEB_13_035	0.1583	pqrstuv			393	HEB_12_138	0.1419	yzABCDEF			393	HEB_04_070	0.716	jklmn
394	HEB_09_089	0.1551	qrstuv			394	HEB_23_086	0.1415	zABCDEF			394	HEB_01_112	0.714	jklmn
395	HEB_19_054	0.1534	qrstuv			395	HEB_19_175	0.1369	ABCDEF			395	HEB_07_023	0.708	jklmn
396	HEB_21_064	0.1482	rstuv			396	HEB_07_023	0.1340	BCDEF			396	HEB_21_141	0.686	klmn
397	HEB_10_184	0.1461	stuv			397	HEB_17_014	0.1280	CDEF			397	HEB_20_062	0.657	lmn
398	HEB_12_138	0.1425	tuv			398	HEB_10_115	0.1227	DEF			398	HEB_05_151	0.648	lmn
399	HEB_12_108	0.1283	uv			399	HEB_13_136	0.1035	EF			399	HEB_09_089	0.626	mn
400	HEB_11_106	0.0941	v			400	HEB_10_190	0.0960	F			400	HEB_11_135	0.593	n

## Sheet: Table S5
Table S5. Significant markers and their associated candidates genes, LOD Scores, effect estimates and PVE values for seedling growth traits under seawater salinity stress in the HEB-400 Panel. Multi-trait QTLs are highlighted in green
CL: Coleoptile lenght (cm); SL: shoot length (cm); RL: root length (cm); R/S-R: root shoot ratio; Ger%: germination percent; FW: fresh weight (g); DW: dry weight (g): WCP: water content percent; DW/FW-R: DW/FW ratio; TI: tolerance index; S: salinity (seawater); C: control
trait_name	marker	chr	Refseq2.0 genes ID	pos	Refseq2.0_ Start	Refseq2.0_ End	Annotation_Refseq2.0	pco	raw_p	log10_raw_p	fdr_p	log10_fdr_p	stpbon_p	log10_stpbon_p	bon_p	log10_bon_p	intercept	Estimate effect	rel_estimate effect	semipartial_r2	Percentage of Variance (PVE)
WCP_C	JHI_Hv50k_2016_278421	5H	HORVU.MOREX.r2.5HG0350240	3376397	3376711	3380407	Peroxisome biogenesis protein 3-2	no_pco	4.40695e-90	89.3559	1.44182e-85	84.8411	1.44182e-85	84.8411	1.44182e-85	84.8411	89.0428	-20.1881	-0.226723	0.639919	63.9919
DW_FW_R_C								no_pco	4.254e-85	84.3712	1.39178e-80	79.8564	1.39178e-80	79.8564	1.39178e-80	79.8564	0.11068	0.201327	1.819	0.618517	61.8517
FWTI								no_pco	2.03939e-15	14.6905	6.67267e-11	10.1757	6.67267e-11	10.1757	6.67267e-11	10.1757	0.46431	0.517843	1.1153	0.146965	14.6965
CL_C								no_pco	5.13264e-12	11.2897	8.38955e-08	7.07626	1.67786e-07	6.77524	1.67791e-07	6.77523	3.74741	-1.72371	-0.459973	0.0804104	8.04104
SL_C								no_pco	6.83157e-11	10.1655	2.2355e-06	5.65063	2.2355e-06	5.65063	2.2355e-06	5.65063	15.5982	-7.51783	-0.481969	0.101793	10.1793
RSR_C								no_pco	3.44678e-10	9.46259	9.49142e-06	5.02267	1.12789e-05	4.94773	1.12789e-05	4.94773	1.13253	0.584376	0.515992	0.0945989	9.45989
DW_FW_R_S								no_pco	1.31629e-08	7.88065	0.000255869	3.59198	0.000430651	3.36587	0.000430651	3.36587	0.24303	0.114594	0.471521	0.0725072	7.25072
RL_C								no_pco	2.25407e-08	7.64703	0.000737601	3.13218	0.000737601	3.13218	0.000737601	3.13218	17.6056	-8.30279	-0.4716	0.0706892	7.06892
WCPTI								no_pco	2.51752e-08	7.59903	0.000411879	3.38523	0.000823733	3.08421	0.000823758	3.0842	0.85239	0.12175	0.142834	0.069235	6.9235
WCP_S								no_pco	4.77831e-08	7.32073	0.000444711	3.35192	0.00156342	2.80593	0.00156351	2.8059	75.7439	-11.2053	-0.147937	0.0724131	7.24131
CL_S								no_pco	4.80729e-07	6.3181	0.010024	1.99896	0.0157309	1.80325	0.0157309	1.80325	3.25778	-1.44139	-0.442445	0.0619085	6.19085
FW_C								no_pco	1.08349e-06	5.96518	0.0177269	1.75137	0.0354527	1.45035	0.0354538	1.45034	0.35155	-0.150775	-0.428886	0.0548169	5.48169
CL_C	JHI_Hv50k_2016_385708	6H	HORVU.MOREX.r2.6HG0461540	44802759	44802432	44809109	DNA polymerase V	no_pco	1.15434e-21	20.9377	3.77364e-17	16.4232	3.77364e-17	16.4232	3.77364e-17	16.4232	3.78179	0.763765	0.201959	0.205939	20.5939
RSR_TI	JHI_Hv50k_2016_308562	5H	HORVU.MOREX.r2.5HG0398850	441619782	441619069	441636225	Transposon protein, putative, CACTA, En/Spm sub-class	no_pco	1.74623e-14	13.7579	5.71418e-10	9.24305	5.71418e-10	9.24305	5.71418e-10	9.24305	1.06711	0.169586	0.158921	0.137821	13.7821
DW_FW_RTI	SCRI_RS_6793	3H	HORVU.MOREX.r2.3HG0232860	443034626	443034656	443035219	DUF4228 domain protein	no_pco	1.19392e-12	11.923	3.90663e-08	7.4082	3.90663e-08	7.4082	3.90663e-08	7.4082	2.21985	0.821315	0.369987	0.119577	11.9577
RSR_S	SCRI_RS_161414	5H	HORVU.MOREX.r2.5HG0397480	433907295	433901884	433909210	Transmembrane Fragile-X-F-associated protein	no_pco	1.45819e-12	11.8362	4.77149e-08	7.32135	4.77149e-08	7.32135	4.77149e-08	7.32135	1.19722	0.171622	0.14335	0.118706	11.8706
CL_C	JHI_Hv50k_2016_423290	6H	HORVU.MOREX.r2.6HG0518320	551346001	551343255	551346673	Alpha/beta-Hydrolases superfamily protein	no_pco	1.20837e-11	10.9178	1.31676e-07	6.88049	3.95004e-07	6.4034	3.95028e-07	6.40337	3.73793	0.361342	0.0966691	0.0871107	8.71107
Ger__C	JHI_Hv50k_2016_465497	7H	HORVU.MOREX.r2.7HG0547210	57473554	57472074	57473453	Hydroxycinnamoyl-CoA shikimate/quinate hydroxycinnamoyltransferase	no_pco	1.96466e-11	10.7067	6.42894e-07	6.19186	6.42894e-07	6.19186	6.42894e-07	6.19186	89.9539	-18.776	-0.208729	0.107301	10.7301
CL_C	JHI_Hv50k_2016_113280	2H	HORVU.MOREX.r2.2HG0158090	609495435	609494148	609498353	Potassium transporter	no_pco	4.57587e-10	9.33953	2.99179e-06	5.52407	1.49571e-05	4.82515	1.4959e-05	4.8251	3.707	0.662581	0.178738	0.0480964	4.80964
CL_C	JHI_Hv50k_2016_149466	3H	HORVU.MOREX.r2.3HG0182280	2821183	2820431	2820823	Serine/threonine-protein kinase	no_pco	5.99971e-10	9.22187	3.26894e-06	5.48559	1.96106e-05	4.70751	1.96136e-05	4.70744	3.72979	0.448701	0.120302	0.0581389	5.81389
RSR_C	JHI_Hv50k_2016_120719	2H	HORVU.MOREX.r2.2HG0163760	627662050	627660206	627663143	Phosphoenolpyruvate carboxykinase (ATP)	no_pco	7.95371e-10	9.09943	9.49142e-06	5.02267	2.60261e-05	4.58459	2.60269e-05	4.58458	1.09978	0.131793	0.119836	0.07517	7.517
RSR_C	JHI_Hv50k_2016_349103	5H	HORVU.MOREX.r2.5HG0435050	566398980	566397839	566401325	NBS-LRR resistance-like protein	no_pco	8.70161e-10	9.0604	9.49142e-06	5.02267	2.84725e-05	4.54557	2.84743e-05	4.54555	1.1132	0.0926743	0.0832504	0.0821022	8.21022
RSR_S	SCRI_RS_126187	5H	HORVU.MOREX.r2.5HG0356990	25493313	25492146	25495352	Protoporphyrinogen oxidase	no_pco	1.44089e-09	8.84137	2.35743e-05	4.62756	4.71472e-05	4.32654	4.71487e-05	4.32653	1.18963	0.428005	0.35978	0.0779211	7.79211
SL_TI	JHI_Hv50k_2016_325295	5H	HORVU.MOREX.r2.5HG0417470	518252251	518244111	518258906	Alpha-L-fucosidase 1	no_pco	1.46624e-09	8.83379	4.79783e-05	4.31895	4.79783e-05	4.31895	4.79783e-05	4.31895	0.30882	0.0867389	0.280872	0.0881256	8.81256
RSR_TI	SCRI_RS_9584	3H	HORVU.MOREX.r2.3HG0195980	42664255	42663004	42664794	Zinc finger protein	no_pco	1.67572e-09	8.7758	2.74172e-05	4.56198	5.48328e-05	4.26096	5.48345e-05	4.26095	1.05999	0.568546	0.536369	0.0756459	7.56459
WCPTI	JHI_Hv50k_2016_143769	2H	HORVU.MOREX.r2.2HG0178720	667686614	667701882	667702268	Cysteine proteinase inhibitor	no_pco	4.61277e-09	8.33604	0.000150934	3.82121	0.000150934	3.82121	0.000150934	3.82121	0.85301	-0.0547581	-0.064194	0.0829771	8.29771
CL_TI								no_pco	7.4509e-07	6.12779	0.00609521	2.21501	0.0243786	1.61299	0.0243808	1.61295	0.90897	-0.159429	-0.175395	0.0489108	4.89108
RSR_TI	JHI_Hv50k_2016_73712	2H	HORVU.MOREX.r2.2HG0088580	24210792	24208679	24211977	Phosphoinositide phospholipase C	no_pco	7.44287e-09	8.12826	8.11844e-05	4.09053	0.000243538	3.61343	0.000243553	3.61341	1.02463	0.130746	0.127603	0.0638778	6.38778
RSR_S								no_pco	2.0474e-07	6.6888	0.00158364	2.80034	0.00669889	2.174	0.0066995	2.17396	1.10882	0.121395	0.109481	0.0492806	4.92806
Ger__S	SCRI_RS_129893	5H	HORVU.MOREX.r2.5HG0414640	511040932	511039422	511040883	Proteasome assembly chaperone 4	no_pco	1.12666e-08	7.94821	0.000368666	3.43337	0.000368666	3.43337	0.000368666	3.43337	89.2632	-25.8816	-0.289947	0.0789514	7.89514
DW_FW_R_S	JHI_Hv50k_2016_121099	2H	HORVU.MOREX.r2.2HG0164040	628361388	628359021	628362936	RNA-binding protein 39	no_pco	1.56413e-08	7.80573	0.000255869	3.59198	0.000511722	3.29097	0.000511738	3.29095	0.24133	0.0418598	0.173454	0.0663152	6.63152
WCP_S								no_pco	8.44737e-08	7.07328	0.000552813	3.25742	0.00276372	2.55851	0.00276406	2.55845	76.0365	-3.90254	-0.0513246	0.0602019	6.02019
WCPTI								no_pco	3.31577e-07	6.47942	0.00361652	2.44171	0.0108489	1.96461	0.0108495	1.96459	0.85407	-0.041141	-0.0481705	0.0541862	5.41862
DW_FW_R_S	JHI_Hv50k_2016_164652	3H	HORVU.MOREX.r2.3HG0195930	42086862	42085530	42086420	Late embryogenesis abundant (LEA) hydroxyproline-rich glycoprotein family	no_pco	2.35415e-08	7.62817	0.000256736	3.59051	0.00077016	3.11342	0.000770207	3.11339	0.24362	0.0513826	0.210913	0.0756203	7.56203
WCP_S								no_pco	2.77719e-08	7.55639	0.000444711	3.35192	0.000908726	3.04157	0.000908726	3.04157	75.8773	-4.82416	-0.0635785	0.0696194	6.96194
RSR_S	SCRI_RS_130320	5H	HORVU.MOREX.r2.5HG0445910.1		593686859	593689804	Protein kinase	no_pco	3.22074e-08	7.49204	0.000351297	3.45433	0.00105383	2.97723	0.00105389	2.9772	1.14014	0.115978	0.101722	0.0599019	5.99019
CL_TI	JHI_Hv50k_2016_383181	6H	HORVU.MOREX.r2.6HG0459480	34473751	34471937	34474199	Sodium Bile acid symporter family	no_pco	3.31474e-08	7.47955	0.00108465	2.96471	0.00108465	2.96471	0.00108465	2.96471	0.87905	-0.0944984	-0.107501	0.0740709	7.40709
WCP_S	JHI_Hv50k_2016_20419	1H	HORVU.MOREX.r2.1HG0017910	82569066	82565674	82566627	Kinase-like	no_pco	3.45928e-08	7.46101	0.000444711	3.35192	0.00113188	2.9462	0.00113191	2.94619	76.2334	-1.66053	-0.0217822	0.0570188	5.70188
RSR_C	JHI_Hv50k_2016_212967	3H	HORVU.MOREX.r2.3HG0263420	596088178	596085597	596087930	Retrovirus-related Pol polyprotein from transposon TNT 1-94	no_pco	3.59767e-08	7.44398	0.000294316	3.53119	0.00117716	2.92917	0.00117727	2.92913	1.10981	-0.126305	-0.113808	0.0555413	5.55413
DW_S	JHI_Hv50k_2016_249317	4H	HORVU.MOREX.r2.4HG0323730	493947567	493945623	493948722	Myosin heavy chain-related protein	no_pco	4.2504e-08	7.37157	0.00139086	2.85672	0.00139086	2.85672	0.00139086	2.85672	0.03737	-0.00210463	-0.0563187	0.072944	7.2944
RL_TI	JHI_Hv50k_2016_246745	4H	HORVU.MOREX.r2.4HG0321040	470140334	470137566	470144135	Hydrolase family protein / HAD-superfamily protein	no_pco	5.23405e-08	7.28116	0.00171206	2.76648	0.00171206	2.76648	0.00171206	2.76648	0.32423	0.061358	0.189242	0.0719999	7.19999
WCP_S	JHI_Hv50k_2016_19725	1H	HORVU.MOREX.r2.1HG0015640	68512188	68510689	68516291	DNA repair helicase	no_pco	5.4364e-08	7.26469	0.000444711	3.35192	0.00177868	2.7499	0.00177884	2.74986	76.1654	-1.89217	-0.0248429	0.0554375	5.54375
Ger__C	JHI_Hv50k_2016_315503	5H	HORVU.MOREX.r2.5HG0407970	491121922	491116391	491118084	F-box protein	no_pco	5.54331e-08	7.25623	0.000906969	3.04241	0.00181388	2.74139	0.00181394	2.74138	90.7807	-7.94176	-0.0874829	0.0641977	6.41977
RL_C	JHI_Hv50k_2016_277678	5H	HORVU.MOREX.r2.5HG0349750	2101710	2100518	2102903	Core-2/I-branching beta-1,6-N-acetylglucosaminyltransferase family protein	no_pco	8.3245e-08	7.07964	0.00136201	2.86582	0.00272394	2.5648	0.00272402	2.56479	17.5629	-2.74481	-0.156284	0.0698934	6.98934
Ger__C								no_pco	9.1364e-07	6.03922	0.00996568	2.00149	0.0298952	1.5244	0.029897	1.52437	91.2364	-10.5115	-0.115212	0.0491018	4.91018
DW_C	JHI_Hv50k_2016_253405	4H	HORVU.MOREX.r2.4HG0328180	531049269	531049620	531050862	basic helix-loop-helix (bHLH) DNA-binding superfamily protein	no_pco	8.75807e-08	7.05759	0.00286582	2.54275	0.00286582	2.54275	0.00286582	2.54275	0.03788	-0.00245541	-0.0648207	0.0696627	6.96627
FW_C								no_pco	6.72254e-07	6.17247	0.0177269	1.75137	0.0219975	1.65763	0.0219975	1.65763	0.35068	-0.0246823	-0.0703841	0.0603776	6.03776
FWTI	JHI_Hv50k_2016_177059	3H	HORVU.MOREX.r2.3HG0223920	355623488	355640476	355641243	Calmodulin, putative	no_pco	4.72978e-12	11.3252	7.73768e-08	7.11139	1.54749e-07	6.81037	1.54754e-07	6.81036	0.46085	0.344409	0.747334	0.0971019	9.71019
WCP_C								no_pco	4.43201e-08	7.3534	0.000725011	3.13966	0.00144998	2.83864	0.00145002	2.83863	89.0764	-3.34626	-0.0375661	0.0262612	2.62612
DW_FW_R_C								no_pco	9.10832e-08	7.04056	0.00148998	2.82682	0.00297988	2.5258	0.00297997	2.52579	0.11034	0.0341433	0.309438	0.0265718	2.65718
RL_TI								no_pco	2.57973e-07	6.58843	0.00281277	2.55087	0.00843778	2.07377	0.0084383	2.07375	0.32205	0.205379	0.637725	0.0602322	6.02322
DW_FW_R_S	JHI_Hv50k_2016_28733	1H	HORVU.MOREX.r2.1HG0044990	381838694	381837034	381838586	Pentatricopeptide repeat (PPR) superfamily protein	no_pco	1.15354e-07	6.93797	0.000943508	3.02525	0.00377368	2.42323	0.00377403	2.42319	0.23656	0.0133981	0.056637	0.0541358	5.41358
WCP_S								no_pco	1.44855e-07	6.83907	0.000640631	3.19339	0.00473908	2.32431	0.00473981	2.32424	76.3486	-1.28698	-0.0168567	0.0520019	5.20019
WCP_S	JHI_Hv50k_2016_28734			381837706				no_pco	1.44855e-07	6.83907	0.000640631	3.19339	0.00473908	2.32431	0.00473981	2.32424	76.3486	-1.28698	-0.0168567	0.0520019	5.20019
RL_TI	JHI_Hv50k_2016_424936	6H	HORVU.MOREX.r2.6HG0519800	555351369	555348843	555354517	Aldehyde dehydrogenase	no_pco	1.47364e-07	6.83161	0.00241014	2.61796	0.00482013	2.31694	0.00482027	2.31693	0.31825	0.0884227	0.27784	0.0586838	5.86838
WCP_S	JHI_Hv50k_2016_31390	1H	HORVU.MOREX.r2.1HG0047670	402366238	402365170	402365742	Calcium-dependent lipid-binding (CaLB domain) family protein	no_pco	1.56629e-07	6.80513	0.000640631	3.19339	0.00512395	2.29039	0.00512505	2.2903	76.2532	-1.463	-0.0191861	0.0517276	5.17276
SL_C	SCRI_RS_137053	5H	HORVU.MOREX.r2.5HG0349230	274632	273991	277186	Trypsin family protein	no_pco	1.67029e-07	6.77721	0.00273284	2.56339	0.00546551	2.26237	0.00546568	2.26236	15.7341	-1.38708	-0.0881577	0.0600808	6.00808
RSR_C	JHI_Hv50k_2016_142669	2H	HORVU.MOREX.r2.2HG0178200	666507803	666505642	666510594	Disease resistance protein RPM1	no_pco	2.30894e-07	6.63659	0.00151111	2.8207	0.00755462	2.12179	0.00755554	2.12173	1.10424	0.148728	0.134688	0.045638	4.5638
RL_S	JHI_Hv50k_2016_350128	5H	HORVU.MOREX.r2.5HG0436230	570231218	570230327	570232183	40S ribosomal protein S26	no_pco	2.4197e-07	6.61624	0.00791797	2.10139	0.00791797	2.10139	0.00791797	2.10139	5.38637	0.577013	0.107125	0.0650389	6.50389
RSR_S	JHI_Hv50k_2016_381303	6H	HORVU.MOREX.r2.6HG0458390	29842772	29840619	29843006	F-box domain containing protein	no_pco	2.41985e-07	6.61621	0.00158364	2.80034	0.00791725	2.10143	0.00791822	2.10137	1.09483	0.257945	0.235603	0.0455938	4.55938
SL_S	JHI_Hv50k_2016_342324	5H	HORVU.MOREX.r2.5HG0428860	550109494	550108500	550111251	S-adenosyl-L-methionine-dependent methyltransferases superfamily protein	no_pco	2.63692e-07	6.5789	0.00862853	2.06406	0.00862853	2.06406	0.00862853	2.06406	4.69132	1.33901	0.285422	0.0646471	6.46471
CL_TI	JHI_Hv50k_2016_271325	4H	HORVU.MOREX.r2.4HG0345740	614960626	614971402	614982846	F-box family protein	no_pco	2.71927e-07	6.56555	0.00339515	2.46914	0.00889771	2.05072	0.00889798	2.05071	0.90591	-0.149655	-0.165199	0.0561775	5.61775
CL_TI	JHI_Hv50k_2016_305719	5H	HORVU.MOREX.r2.5HG0395620	419688488	419686948	419689488	Protein FAR1-RELATED SEQUENCE 5	no_pco	3.11273e-07	6.50686	0.00339515	2.46914	0.0101848	1.99205	0.0101855	1.99202	0.89882	-0.0568466	-0.0632458	0.0593033	5.93033
DW_C	JHI_Hv50k_2016_288131	5H	HORVU.MOREX.r2.5HG0358140	30858153	30855688	30858218	FBD-associated F-box protein	no_pco	3.66497e-07	6.43593	0.00599625	2.22212	0.0119921	1.9211	0.0119925	1.92109	0.03723	0.00212958	0.0572006	0.0588911	5.88911
SL_TI	JHI_Hv50k_2016_305720	5H	HORVU.MOREX.r2.5HG0395620	419689312	419686948	419689488	Protein FAR1-RELATED SEQUENCE 5	no_pco	3.70706e-07	6.43097	0.00606512	2.21716	0.0121299	1.91614	0.0121302	1.91613	0.32148	-0.0350142	-0.108916	0.0576748	5.76748
SL_S								no_pco	9.56006e-07	6.01954	0.0156412	1.80573	0.0312815	1.50471	0.0312824	1.5047	4.85436	-0.451515	-0.0930123	0.0551043	5.51043
WCP_S	JHI_Hv50k_2016_23852	1H	HORVU.MOREX.r2.1HG0037430	315077992	315077689	315080776	Glutamyl-tRNA reductase	no_pco	5.57721e-07	6.25358	0.00202769	2.693	0.0182447	1.73886	0.0182492	1.73876	76.1788	-1.63613	-0.0214775	0.047261	4.7261
CL_C	JHI_Hv50k_2016_417268	6H	HORVU.MOREX.r2.6HG0513870	534578053	534577008	534579928	Lipase	no_pco	5.82872e-07	6.23443	0.00272209	2.5651	0.0190512	1.72008	0.0190547	1.72	3.70389	0.449576	0.121379	0.0285548	2.85548
CL_S	JHI_Hv50k_2016_286527	5H	HORVU.MOREX.r2.5HG0356960	25451557	25450316	25455049	Chaperone protein dnaJ	no_pco	6.12659e-07	6.21278	0.010024	1.99896	0.0200474	1.69794	0.020048	1.69793	3.29872	-0.262815	-0.0796718	0.0571771	5.71771
WCP_C	JHI_Hv50k_2016_418308	6H	HORVU.MOREX.r2.6HG0514480	538106167	538105167	538120243	Isoleucine--tRNA ligase	no_pco	6.29364e-07	6.2011	0.00686363	2.16345	0.0205896	1.68635	0.0205909	1.68632	89.1063	-2.94612	-0.033063	0.0203552	2.03552
WCP_S	BOPA2_12_30592	1H	HORVU.MOREX.r2.1HG0038720	331010444	331007045	331010502	SH3 domain-containing protein 1	no_pco	7.34734e-07	6.13387	0.00238322	2.62284	0.0240346	1.61916	0.0240412	1.61904	76.3701	-1.11845	-0.0146451	0.0462897	4.62897
DW_FW_R_C	JHI_Hv50k_2016_10391	1H	HORVU.MOREX.r2.1HG0004080	9833943	9761972	9763576	Glycosyltransferase	no_pco	7.80578e-07	6.10758	0.00851272	2.06993	0.0255366	1.59284	0.0255382	1.59281	0.10837	0.00521711	0.0481416	0.0191953	1.91953
WCP_S	JHI_Hv50k_2016_19718	1H	HORVU.MOREX.r2.1HG0015580	68401596	68394580	68403852	Serine/threonine-protein phosphatase	no_pco	8.01182e-07	6.09627	0.00238322	2.62284	0.0262074	1.58158	0.0262155	1.58144	76.3532	-1.14424	-0.0149862	0.0459845	4.59845
CL_C	JHI_Hv50k_2016_361828	5H	HORVU.MOREX.r2.5HG0443380	588129283	588129203	588131179	transmembrane protein, putative (DUF594)	no_pco	8.13146e-07	6.08983	0.00332282	2.47849	0.0265769	1.5755	0.0265826	1.5754	3.65457	0.143906	0.039377	0.0218719	2.18719
WCP_S	JHI_Hv50k_2016_25140	1H	HORVU.MOREX.r2.1HG0038730	331015702	331011173	331015786	CRS1 / YhbY (CRM) domain-containing protein	no_pco	9.10486e-07	6.04073	0.00239719	2.6203	0.029782	1.52605	0.029792	1.5259	76.3688	-1.10513	-0.0144709	0.0455335	4.55335
WCP_S	JHI_Hv50k_2016_26883	1H	HORVU.MOREX.r2.1HG0041050	350004368	350225439	350227049	XRI1-like protein	no_pco	9.52398e-07	6.02118	0.00239719	2.6203	0.031152	1.50651	0.0311634	1.50635	76.3139	-1.17491	-0.0153957	0.0453748	4.53748
WCP_S	JHI_Hv50k_2016_21079	1H	HORVU.MOREX.r2.1HG0031680	256405670	256403735	256407705	Plant/T7N9-9 protein	no_pco	1.12769e-06	5.94781	0.00257127	2.58985	0.0368844	1.43316	0.0368991	1.43298	76.2422	-1.29253	-0.0169529	0.0447789	4.47789
WCP_S	JHI_Hv50k_2016_21081	1H	HORVU.MOREX.r2.1HG0031700	256410175	256409398	256410733	Hypersensitive-induced response protein 1	no_pco	1.21942e-06	5.91385	0.00257127	2.58985	0.0398836	1.39921	0.0399007	1.39902	76.2452	-1.2787	-0.0167708	0.044503	4.4503
WCP_S	JHI_Hv50k_2016_27685	1H	HORVU.MOREX.r2.1HG0042120	360566441	360566376	360568399	lectin-receptor kinase	no_pco	1.25731e-06	5.90056	0.00257127	2.58985	0.0411214	1.38593	0.0411403	1.38573	76.3269	-1.16191	-0.0152228	0.044395	4.4395
Ger__S	JHI_Hv50k_2016_421133	6H	HORVU.MOREX.r2.6HG0516740	545294327	545291309	545294402	Pectinesterase	no_pco	1.27059e-06	5.89599	0.0138588	1.85828	0.0415738	1.38118	0.0415763	1.38115	91.2777	-5.42473	-0.0594311	0.0480691	4.80691
CL_C	JHI_Hv50k_2016_292938	5H	HORVU.MOREX.r2.5HG0364690	81727944	81725536	81731175	F-box protein-like	no_pco	1.35339e-06	5.86858	0.00491596	2.30839	0.0442328	1.35426	0.0442436	1.35415	3.69083	0.255591	0.0692502	0.0251599	2.51599
DW_S	JHI_Hv50k_2016_201997	3H	HORVU.MOREX.r2.3HG0253130	560343474	560336725	560348636	SAC3/GANP/Nin1/mts3/eIF-3 p25 family protein	no_pco	1.37046e-06	5.86313	0.0224227	1.64931	0.0448441	1.34829	0.0448455	1.34828	0.03675	0.00143292	0.0389911	0.0530854	5.30854
WCP_S	JHI_Hv50k_2016_21104	1H	HORVU.MOREX.r2.1HG0031800	257923924	257926518	257928468	Beta-amylase	no_pco	1.40773e-06	5.85148	0.00259345	2.58612	0.0460399	1.33687	0.0460624	1.33665	76.2329	-1.28426	-0.0168465	0.0439962	4.39962
